# Supplementary material for: Analysis of the Antioxidant Composition of Low Molecular Weight Metabolites from the Agarolytic Bacterium Alteromonas macleodii QZ9-9: Possibilities for High-Added Value Utilization of Macroalgae
Source: Antioxidants (Basel). 2022 Oct 3;11(10):1977. doi: 10.3390/antiox11101977 (PMC9598285; doi:10.3390/antiox11101977)
Supplement: Supplementary file 1 [file antioxidants-11-01977-s001.zip]

Archive with 1 entries (1 files):
- antioxidants-1936601-supplementary.xlsx
