# Supplementary material for: Analysis of the Antioxidant Composition of Low Molecular Weight Metabolites from the Agarolytic Bacterium Alteromonas macleodii QZ9-9: Possibilities for High-Added Value Utilization of Macroalgae
Source: Antioxidants (Basel). 2022 Oct 3;11(10):1977. doi: 10.3390/antiox11101977 (PMC9598285; doi:10.3390/antiox11101977)
Supplement: Supplementary file 1 [file antioxidants-11-01977-s001.zip › antioxidants-1936601-supplementary.xlsx]

## Sheet: Sheet1
ID	Metabolite	m/z	Retention time	Mode	Adducts	Formula	Fragmentation Score	Theoretical Fragmentation Score	Mass Error (ppm)	KEGG Compound ID	Library ID	CAS ID	F6	Proportion of peak area%
pos_2081	Meso-Pristane Meso	332.331	10.8716	pos	M+ACN+Na	C19H40	-	0.562	8.51323389074368	-	HMDB0034497	-	5.38711e+09	0.549622
pos_616	Prolyl-Histidine	252	2.90523	pos	M+H-H2O	C11H16N4O3	-	48.9	0.849780387754601	-	HMDB0029019	-	2.62818e+08	0.0268142
pos_172	C16 Sphinganine Hexadecasphinganine	273.267	10.1974	pos	M+H, M+Na	C16H35NO2	68.9	-	-0.0938277661545893	C13915	LMSP01040001	-	1.5438e+08	0.0157507
pos_90	Glycerol	115.037	1.01182	pos	M+Na, 2M+Na, M+K	C3H8O3	-	7.61	4.33551601579996	C00116	HMDB0000131;56-81-5	56-81-5	1.17285e+08	0.011966
pos_1207	6-Hydroxyoctadecanoic acid	318.3	10.2084	pos	M+NH4	C18H36O3	-	25.6	0.284725877404793	-	HMDB0112193	3158-47-2	1.10005e+08	0.0112233
pos_11	Maculosin	261.123	5.89508	pos	M+H, M+Na, 2M+Na, 2M+H	C14H16N2O3	59.5	-	0.206370808310752	C10605	-	4549-02-4	9.28084e+07	0.00946882
pos_1242	BENZALKONIUM	304.3	10.4926	pos	M+H	C21H37N	12.0	-	0.117815443841825	-	-	-	7.90526e+07	0.00806538
pos_1	MG(0:0/16:0/0:0)	353.266	12.6798	pos	M+H-H2O, M+Na, M+NH4, M+K, M+H, 2M+Na	C19H38O4	47.3	-	0.387119908291322	-	HMDB0011533;LMGL01010025	-	5.28015e+07	0.00538709
pos_39	(2xi,6xi)-7-Methyl-3-methylene-1,2,6,7-octanetetrol	227.126	9.63125	pos	M+H, M+Na, M+NH4	C10H20O4	-	10.5	1.41810585254927	-	HMDB0033217;LMFA05000554	217449-59-7	4.70984e+07	0.00480523
pos_1209	10,20-Dihydroxyeicosanoic acid	362.327	10.2235	pos	M+NH4	C20H40O4	-	76.7	0.520696793062467	-	HMDB0031923	120727-26-6	4.04213e+07	0.004124
pos_15	(+/-)-Flurbiprofen	245.096	4.43022	pos	M+H-H2O, M+H, 2M+Na, M+Na	C15H13FO2	16.2	-	-5.48242546410968	-	-	-	3.69306e+07	0.00376787
pos_83	2-Isopropyl-3,5-dimethoxy-6-methylpyrazine	197.129	6.25653	pos	M+H, M+Na, M+CH3OH+H	C10H16N2O2	28.0	-	1.08222437809421	-	HMDB0029741	32021-42-4	3.54145e+07	0.00361318
pos_1712	Acrylamide	181.039	16.3001	pos	2M+K	C3H5NO	-	10.8	9.02802797936513	C01659	HMDB0004296	79-06-1	3.41105e+07	0.00348014
pos_2792	Isoleucyl-Histidine	251.15	3.9354	pos	M+H-H2O	C12H20N4O3	-	66.5	0.539222957952509	-	HMDB0028909	-	2.90254e+07	0.00296133
pos_60	4-(3,7-dimethylocta-2,6-dien-1-yl)benzene-1,2,3,5-tetrol	301.141	11.4489	pos	M+H, 2M+Na, M+Na	C16H22O4	-	29.6	0.432861258266211	-	-	-	2.87617e+07	0.00293442
pos_1019	Isoleucylproline	211.144	7.33903	pos	M+H-H2O	C11H20N2O3	-	68.2	0.57609900366667	-	HMDB0011174	37462-92-3	2.79898e+07	0.00285567
pos_701	Arginyl-Proline	254.161	3.72743	pos	M+H-H2O	C11H21N5O3	-	85.9	0.274558717723638	-	HMDB0028717	2418-69-1	2.61883e+07	0.00267188
pos_62	1-(4-hydroxy-3-methoxyphenyl)-7-(3-hydroxyphenyl)heptane-3,5-dione	365.136	11.3789	pos	M+H, M+NH4, M+Na	C20H22O5	-	21.4	1.26215507920651	-	-	-	2.45206e+07	0.00250173
pos_89	2-Deoxyglucose	187.058	1.04408	pos	M+Na, M+K, 2M+Na	C6H12O5	-	16.3	1.84640726757301	-	HMDB0062477	154-17-6	2.29744e+07	0.00234398
pos_4	Taurocholic acid	538.282	11.4249	pos	M+H-2H2O, M+H-H2O, M+H, M+Na, M+2Na-H	C26H45NO7S	90.8	-	0.998009598521324	C05122	81-24-3;LMST05040001;HMDB0000036	81-24-3	2.28396e+07	0.00233022
pos_1279	2-hexyl-6-pentylpiperidine	240.269	10.8542	pos	M+H	C16H33N	0.84	-	1.36540531354586	-	-	-	2.22804e+07	0.00227317
pos_2055	N,N-dimethyl-Safingol	330.337	11.0688	pos	M+H	C20H43NO2	53.6	-	0.765789976069708	-	LMSP01080056	-	2.19361e+07	0.00223804
pos_254	Sphinganine	302.305	10.6891	pos	M+H, M+Na	C18H39NO2	80.8	-	-0.178435199849816	C00836	764-22-7;LMSP01020001;HMDB0242634;HMDB0000269	764-22-7	2.12504e+07	0.00216808
pos_54	PGF2alpha isopropyl ester	419.277	12.116	pos	M+NH4, M+Na, M+H	C23H40O5	5.54	-	0.689119245565	-	LMFA03010076	-	2.09092e+07	0.00213327
pos_339	3,6-Dihydronicotinic acid	126.055	1.39405	pos	M+H-H2O, M+H	C6H7NO2	10.9	-	4.13821721159015	C16671	-	-	1.97729e+07	0.00201734
pos_1644	(Z)-Methyl 3-(methylsulfinyl)-1-propenyl disulfide	164.985	17.6472	pos	M+H-H2O	C5H10OS3	-	10.4	-7.10114065793991	-	HMDB0032124	104228-50-4	1.84912e+07	0.00188657
pos_70	Diethylstilbestryl disulfate	429.068	10.4991	pos	M+H, M+NH4, M+Na	C18H20O8S2	0.0671	-	2.11075277194052	-	-	-	1.83094e+07	0.00186802
pos_2566	1-Octene	130.159	5.70538	pos	M+NH4	C8H16	-	15.9	2.00366949321294	-	HMDB0032449	111-66-0	1.64978e+07	0.00168319
pos_2234	1-Hexanol	246.243	9.48573	pos	2M+ACN+H	C6H14O	-	19.5	1.28544853054752	C00854	HMDB0012971	111-27-3	1.52031e+07	0.0015511
pos_2093	6-Hydroxy-4-nonadecanone	316.321	10.7921	pos	M+NH4	C19H38O2	-	48.3	0.385212672753644	-	HMDB0035675	-	1.47995e+07	0.00150992
pos_155	Benzo[c]phenanthrene	229.101	6.61172	pos	M+H, M+Na	C18H12	4.49	-	-1.90022910573449	C19197	-	195-19-7	1.32741e+07	0.0013543
pos_36	(3R,7R)-1,3,7-Octanetriol	163.133	8.5325	pos	M+H, M+Na, M+NH4	C8H18O3	-	13.6	1.03278325799224	-	HMDB0033625	217650-11-8	1.31315e+07	0.00133975
pos_181	D8'-Merulinic acid A	413.266	13.5381	pos	M+H, M+Na	C24H38O4	-	56.8	0.448270942060021	-	-	-	1.23964e+07	0.00126475
pos_1820	Diethylphosphate	199.012	14.067	pos	M+2Na-H	C4H11O4P	-	24.2	5.46222783890724	C06608	HMDB0012209	598-02-7	1.23658e+07	0.00126163
pos_1750	Lathosterol	369.352	15.9154	pos	M+H-H2O	C27H46O	52.1	-	0.76209425136158	C01189	80-99-9;HMDB0001170;LMST01010089	80-99-9	1.20153e+07	0.00122587
pos_1239	C17 Sphinganine	288.29	10.4676	pos	M+H	C17H37NO2	73.2	-	0.177736225585293	-	LMSP01040003	-	1.09226e+07	0.00111438
pos_1090	Ethyl 3-hydroxydodecanoate	262.238	8.4056	pos	M+NH4	C14H28O3	-	70.2	1.0179554373524	-	HMDB0059850	-	9.87045e+06	0.00100704
pos_10	MG(0:0/18:0/0:0)	381.298	13.33	pos	M+H-H2O, M+H, M+Na, M+NH4	C21H42O4	52.3	-	0.898744224748237	-	HMDB0011535	-	9.82377e+06	0.00100228
pos_128	Descarbonyl-lacosamide	226.155	3.54085	pos	M+H, M+NH4	C11H16N2O2	-	0.214	1.19749773644579	-	HMDB0060813	-	9.47953e+06	0.000967154
pos_6	L-Rhamnofuranose	182.103	1.04408	pos	M+H-H2O, M+H, M+NH4, M+H-2H2O	C6H12O5	32.0	-	0.938015135783231	C02431	HMDB0304405	-	9.37062e+06	0.000956042
pos_1166	16-Hydroxy hexadecanoic acid	290.269	9.53242	pos	M+NH4	C16H32O3	-	68.0	0.0846429946808146	-	-	-	8.97425e+06	0.000915602
pos_280	3,3'-Dimethoxybenzidine	245.129	7.73225	pos	M+H, M+Na	C14H16N2O2	23.0	-	1.00593897101217	C19231	-	119-90-4	8.95873e+06	0.000914019
pos_1540	Dimethylurea	133.035	16.164	pos	M+2Na-H	C3H8N2O	-	18.1	0.284311631654895	C16364	HMDB0029198	-	8.94413e+06	0.000912529
pos_2111	Polyoxyethylene 40 monostearate	346.332	10.6891	pos	M+NH4	C20H40O3	-	80.0	0.790001779544011	-	HMDB0032477	9004-99-3	8.88731e+06	0.000906732
pos_193	Armillane	421.223	16.0851	pos	M+H, M+Na	C23H32O7	-	3.81	2.77613652379089	-	HMDB0035779	126006-69-7	8.786e+06	0.000896396
pos_25	4-Hydroxyproline galactoside	276.108	3.59233	pos	M+H-H2O, M+H, M+Na	C11H19NO8	-	58.4	0.869264959755342	-	HMDB0029354	80185-44-0	8.07832e+06	0.000824194
pos_366	(R)-(+)-2-Pyrrolidone-5-carboxylic acid	130.05	2.23988	pos	M+H, M+Na	C5H7NO3	92.7	-	2.1500268933464	-	-	-	8.07325e+06	0.000823677
pos_7	Methyl beta-D-glucopyranoside	217.068	1.04408	pos	M+Na, M+K, M+NH4, M+H-H2O	C7H14O6	-	6.13	0.942361255795535	-	HMDB0029965	709-50-2	8.00607e+06	0.000816823
pos_373	4-Aminohippuric acid	212.103	3.54535	pos	M+H, M+NH4	C9H10N2O3	-	6.51	2.18944489121289	D06890	HMDB0001867	61-78-9	7.78691e+06	0.000794463
pos_52	Ile Lys Pro Lys	507.33	12.116	pos	M+NH4, M+Na, M+H	C23H44N6O5	0.039	-	6.53170324063021	-	-	-	7.37084e+06	0.000752014
pos_20	S-Methyl-1-thio-D-glycerate	137.027	1.79183	pos	M+H, M+Na, M+H-H2O	C4H8O3S	8.24	-	1.28809340485741	C03804	-	-	7.32864e+06	0.000747708
pos_1557	5-Oxo-2(5H)-isoxazolepropanenitrile	177.007	16.3256	pos	M+K	C6H6N2O2	-	23.6	9.51094685773883	-	HMDB0031338	51580-99-5	7.21627e+06	0.000736244
pos_2102	1-Hexadecylamine	242.284	10.7644	pos	M+H	C16H35N	4.21	-	0.943103804947932	-	-	-	7.062e+06	0.000720504
pos_351	Urocanic acid	139.05	1.8504	pos	M+H-H2O, M+H	C6H6N2O2	74.2	-	2.81980259400871	C00785	104-98-3;HMDB0062562;HMDB0000301	104-98-3;3465-72-3	6.87394e+06	0.000701317
pos_2057	2(R)-hydroxydocosanoic acid	374.363	11.0643	pos	M+NH4	C22H44O3	-	75.6	0.525130696161985	-	HMDB0061660	-	6.83381e+06	0.000697222
pos_1840	6-({4,5-dihydroxy-6-[hydroxy({2,3,4-trihydroxy-6-oxo-3-[3,4,5-trihydroxy-6-(hydroxymethyl)oxan-2-yl]cyclohexa-1,4-dien-1-yl})methyl]oxan-3-yl}oxy)-3,4,5-trihydroxyoxane-2-carboxylic acid	684.204	13.5505	pos	M+ACN+H	C24H34O20	-	29.1	8.43680214684494	-	-	-	6.77099e+06	0.000690814
pos_1291	Cystophorene	318.316	10.9749	pos	2M+NH4	C11H18	-	34.4	0.70620911247468	-	HMDB0030944	16356-11-9	6.35993e+06	0.000648875
pos_2155	10-Epijunenol	240.232	10.3593	pos	M+NH4	C15H26O	-	55.0	1.12933850255927	-	HMDB0034982	62358-38-7	5.94335e+06	0.000606373
pos_240	3-(4-hydroxyphenyl)oxirane-2-carboxylic acid	181.05	11.461	pos	M+H-H2O, M+H	C9H8O4	-	27.9	1.06393881520591	-	-	-	5.91581e+06	0.000603563
pos_2714	Cyclic 3-Hydroxymelatonin	281.15	4.46478	pos	M+CH3OH+H	C13H16N2O3	-	4.33	0.859004071282901	-	HMDB0060069	-	5.85061e+06	0.000596911
pos_33	Hydroxyamobarbital	243.134	6.5393	pos	M+H, M+Na, M+H-H2O	C11H18N2O4	36.9	-	1.39849783402142	-	-	-	5.71949e+06	0.000583533
pos_278	3-Pyridylacetic acid	120.045	7.88482	pos	M+H-H2O, M+H	C7H7NO2	-	40.7	2.67123623338705	-	HMDB0001538	501-81-5	5.49412e+06	0.00056054
pos_1445	Fluorouracil	168.981	13.7971	pos	M+K	C4H3FN2O2	-	15.4	-3.22982256597371	C07649	HMDB0257930;HMDB0014684;51-21-8	51-21-8	5.42097e+06	0.000553077
pos_3031	Triethylamine	102.128	1.7733	pos	M+H	C6H15N	76.9	-	5.34514291174907	C14691	HMDB0032539	121-44-8	5.30676e+06	0.000541425
pos_231	Val Val Trp	425.215	11.822	pos	M+H, M+Na	C21H30N4O4	6.81	-	-2.33211065226057	-	-	-	5.11411e+06	0.000521769
pos_2538	4-formyl Indole	146.06	5.9113	pos	M+H	C9H7NO	59.6	-	1.00362823967444	-	-	-	5.06592e+06	0.000516853
pos_43	Dihydro Isorescinnamine	637.306	12.2785	pos	M+H, M+Na, M+NH4	C35H44N2O9	3.05	-	-9.52796992967119	-	-	-	5.04147e+06	0.000514359
pos_1714	Prostaglandin G2 2-glyceryl Ester	487.232	16.2899	pos	M+2Na-H	C23H38O8	-	7.59	8.8096668339577	-	HMDB0062591	-	4.97624e+06	0.000507703
pos_1216	2-Tetradecanone	230.248	10.2888	pos	M+NH4	C14H28O	-	4.92	1.09408325650549	-	HMDB0030924	2345-27-9	4.96091e+06	0.000506139
pos_1526	PE(15:0/16:1(9Z))	708.512	16.066	pos	M+CH3OH+H	C36H70NO8P	-	77.2	-7.58888313995607	C00350	HMDB0008891;LMGP02011235	-	4.66858e+06	0.000476314
pos_1502	TG(18:0/16:0/18:1(11Z))	883.77	15.3611	pos	M+Na	C55H104O6	-	90.8	-2.35421719378742	-	HMDB0010431	-	4.42012e+06	0.000450964
pos_287	(2S)-2-{[1-(R)-Carboxyethyl]amino}pentanoate	190.108	6.6453	pos	M+H, M+Na	C8H15NO4	76.4	-	1.5500313678696	C06326	-	-	4.36723e+06	0.000445569
pos_82	Ile Val Asp Leu	476.307	7.34668	pos	M+NH4, M+Na, M+H	C21H38N4O7	4.35	-	-1.92351994706379	-	-	-	4.29544e+06	0.000438245
pos_791	Cyclo(deltaAla-L-Val)	169.097	4.4958	pos	M+H	C8H12N2O2	67.0	-	1.5536766926856	C11846	-	-	4.29354e+06	0.000438051
pos_42	PG(16:0/0:0)[U]	485.29	12.059	pos	M+H, M+NH4, M+Na	C22H45O9P	0.141	-	6.08727758901602	-	-	-	4.10965e+06	0.000419289
pos_75	3,7,8,15-Scirpenetetrol	299.149	8.39483	pos	M+H, M+Na, M+NH4	C15H22O6	-	4.8	0.367399188760079	-	HMDB0037560	128534-67-8	4.10866e+06	0.000419188
pos_32	Pro Ile Ala Ala	388.254	6.7745	pos	M+NH4, M+Na, M+H	C17H30N4O5	0.715	-	-2.90396300419611	-	-	-	4.07159e+06	0.000415406
pos_2871	Xi-2,3-Dihydro-2-oxo-1H-indole-3-acetic acid	174.055	3.47915	pos	M+H-H2O	C10H9NO3	-	33.8	1.75610494218634	-	HMDB0035514	2971-31-5	4.01692e+06	0.000409828
pos_206	Palmitic amide	256.264	12.5487	pos	M+H, M+Na	C16H33NO	-	12.7	0.986527514740051	-	HMDB0012273	629-54-9	3.99727e+06	0.000407824
pos_1530	PE(15:0/20:1(11Z))	764.575	16.0947	pos	M+CH3OH+H	C40H78NO8P	-	30.4	-6.67234678429706	C00350	HMDB0008900;LMGP02010464	-	3.9436e+06	0.000402347
pos_202	12alpha-Hydroxy-13,18-dehydroparain	399.179	15.6663	pos	M+H, M+Na	C21H28O6	-	2.7	3.53193479189471	-	HMDB0039557	-	3.77504e+06	0.000385151
pos_2019	Propyl 2-furanacrylate	163.076	11.3789	pos	M+H-H2O	C10H12O3	-	29.8	1.23849456039047	-	LMFA07011002;HMDB0037733	623-22-3	3.76301e+06	0.000383923
pos_216	27-Norcholestanehexol	477.319	12.2785	pos	M+NH4, M+Na	C26H46O6	-	18.0	1.05445994796648	-	LMST04020029;HMDB0002157	91999-66-5	3.73358e+06	0.00038092
pos_547	Niacinamide	123.056	1.97097	pos	M+H	C6H6N2O	74.2	-	2.82300041584364	C00153	98-92-0;HMDB0001406	98-92-0	3.70769e+06	0.000378278
pos_1567	Canescein	531.258	16.4231	pos	M+H-2H2O	C29H42O11	-	5.15	-1.30208847027811	-	HMDB0029313	22333-73-9	3.69215e+06	0.000376694
pos_3048	4-Guanidinobutanoic acid	146.093	1.59033	pos	M+H	C5H11N3O2	85.0	-	1.17229238796137	C01035	HMDB0003464;HMDB0031842	463-00-3;500-65-2	3.66166e+06	0.000373583
pos_13	Valdiate	311.185	10.583	pos	M+H, M+Na, M+NH4, M+H-H2O	C17H26O5	-	57.3	0.322794206791275	-	HMDB0040980	162232-32-8	3.63687e+06	0.000371053
pos_2722	Niveusin C	420.202	4.43365	pos	M+ACN+H	C20H26O7	-	42.1	0.523374721849966	C09517	HMDB0034474	75680-27-2	3.59238e+06	0.000366514
pos_1096	(S)-10,16-Dihydroxyhexadecanoic acid	306.264	8.5042	pos	M+NH4	C16H32O4	-	75.2	0.262254730651928	C08285	HMDB0037798	69232-67-3	3.5699e+06	0.00036422
pos_18	Cytosine	112.051	0.994917	pos	M+H, 2M+H, M+Na	C4H5N3O	88.7	-	4.07267737216431	C00380	HMDB0000630	71-30-7	3.56633e+06	0.000363857
pos_2091	Lucidenolactone	474.285	10.7921	pos	M+NH4	C27H36O6	-	6.89	0.839116129063716	-	HMDB0030897	-	3.54344e+06	0.000361521
pos_1654	Thiodiacetic acid	151.005	17.3493	pos	M+H	C4H6O4S	5.22	-	-3.32821918055683	C14872	HMDB0042032	123-93-3	3.49556e+06	0.000356637
pos_46	Hexacosanedioic acid	449.361	15.3121	pos	M+H, M+NH4, M+Na	C26H50O4	0.13	-	1.00438991878633	-	LMFA01170040	-	3.47403e+06	0.00035444
pos_753	Echinopsine	160.076	4.18002	pos	M+H	C10H9NO	44.9	-	1.31610896436607	C10663	-	83-54-5	3.41036e+06	0.000347944
pos_1514	Kaempferol 3-[4''-(p-coumaroylglucosyl)rhamnoside]	758.223	15.7614	pos	M+NH4	C36H36O17	-	31.7	-8.82384551854361	-	-	-	3.38741e+06	0.000345602
pos_1687	Bipindogulomethyloside	575.284	16.5016	pos	M+Na	C29H44O10	-	2.22	2.96397034316184	-	HMDB0030623	53152-43-5	3.38273e+06	0.000345125
pos_68	Armillaripin	415.212	10.5402	pos	M+H, M+Na, M+NH4	C24H30O6	-	12.4	0.627844666709229	-	HMDB0030404	129741-56-6	3.36405e+06	0.000343219
pos_2047	Ethyl 2-hydroxy-3-(3-indolyl)propanoate glucoside	437.194	11.1523	pos	M+ACN+H	C19H25NO8	-	39.1	4.48793444559869	-	HMDB0034873	143884-93-9	3.36131e+06	0.000342939
pos_2968	V-PYRRO/NO	158.093	2.48438	pos	M+H	C6H11N3O2	38.1	-	1.61965199260992	-	HMDB0259734	-	3.31124e+06	0.000337831
pos_634	N,N-Dihydroxy-L-tryptophan	237.087	3.08222	pos	M+H	C11H12N2O4	36.7	-	1.07030571365776	C19717	HMDB0304419	-	3.21816e+06	0.000328334
pos_703	Prolylglycine	155.082	3.75052	pos	M+H-H2O	C7H12N2O3	-	45.1	0.725449843762011	-	HMDB0011178	2578-57-6	3.17367e+06	0.000323795
pos_673	Leucodopachrome	237.087	3.54535	pos	M+ACN+H	C9H9NO4	-	44.2	1.32220895256658	C05604	HMDB0004067;18766-67-1	18766-67-1	3.08418e+06	0.000314665
pos_72	N-Undecanoylglycine	244.191	10.1372	pos	M+H, M+Na, M+H-H2O	C13H25NO3	-	31.4	1.55201982624407	-	HMDB0013286	-	2.99526e+06	0.000305593
pos_477	Nicotinamide riboside	255.098	1.04408	pos	M+H	C11H14N2O5	15.0	-	1.07351739417065	C03150	1341-23-7;HMDB0000855	1341-23-7	2.95426e+06	0.00030141
pos_1463	3,4,5-trihydroxy-6-[5-hydroxy-2-(7-hydroxy-4-oxo-3,4-dihydro-2H-1-benzopyran-2-yl)-3-methoxy-4-(3-methylbut-2-en-1-yl)phenoxy]oxane-2-carboxylic acid	610.185	14.3049	pos	M+ACN+Na	C27H30O12	-	27.9	-8.51758047154164	-	-	-	2.7468e+06	0.000280244
pos_249	Panaxytriol	296.222	11.1959	pos	M+NH4, M+Na	C17H26O3	-	8.75	0.308359680098179	C16792	LMFA05000027;HMDB0031928	87005-03-6	2.7321e+06	0.000278743
pos_2142	Sorbitan palmitate	435.333	10.455	pos	M+CH3OH+H	C22H42O6	-	0.0904	4.16683505128407	-	LMFA07011019;HMDB0029887	26266-57-9	2.71531e+06	0.000277031
pos_357	Pyroglutamic acid	162.076	2.1635	pos	M+H-H2O, M+CH3OH+H	C5H7NO3	-	53.4	3.83820770113334	C01879	98-79-3;HMDB0000267	98-79-3	2.69857e+06	0.000275323
pos_1315	2,6,10,15-tetramethylheptadecane	360.363	11.2179	pos	M+ACN+Na	C21H44	-	0.227	8.95982745694962	-	HMDB0062787	-	2.66467e+06	0.000271865
pos_2415	Pro Val Val	314.208	7.33513	pos	M+H	C15H27N3O4	38.6	-	0.591033677331045	-	-	-	2.60664e+06	0.000265944
pos_190	9-Fluoro-16alpha-hydroxyandrost-4-ene-3,11,17-trione	357.147	15.3121	pos	M+H, M+Na	C19H23FO4	4.94	-	0.503357702362581	C15105	-	-	2.593e+06	0.000264552
pos_159	Pro Val Ser Leu	432.281	7.0787	pos	M+H, M+NH4	C19H34N4O6	2.08	-	-2.32349086848045	-	-	-	2.5507e+06	0.000260236
pos_1740	PG(a-13:0/i-12:0)	607.392	16.0851	pos	M+H-H2O	C31H61O10P	-	77.5	-8.13624876389552	C00344	HMDB0116642	-	2.54594e+06	0.000259751
pos_200	(S)-Nerolidol 3-O-[a-L-rhamnopyranosyl-(1->2)-b-D-glucopyranoside]	569.267	16.5016	pos	M+NH4, M+K	C27H46O10	-	8.16	7.60625487548204	-	HMDB0040844	130466-30-7	2.53978e+06	0.000259122
pos_738	L-prolyl-L-proline	195.113	4.03073	pos	M+H-H2O	C10H16N2O3	-	47.6	1.81068061950675	-	HMDB0011180	20488-28-2	2.5294e+06	0.000258063
pos_168	(R)-8-Acetoxycarvotanacetone	211.133	9.30088	pos	M+H, M+Na	C12H18O3	50.4	-	1.13097500031159	-	HMDB0037104	56691-69-1	2.50627e+06	0.000255703
pos_2008	Benzoquinoneacetic acid	149.024	11.461	pos	M+H-H2O	C8H6O4	-	40.3	1.35707521548475	-	HMDB0002334	10275-07-7	2.47905e+06	0.000252926
pos_184	13Z-Docosenamide	338.342	14.078	pos	M+H, M+Na	C22H43NO	89.5	-	0.774976052991945	-	LMFA08010028	-	2.42683e+06	0.000247599
pos_904	Epsilon-Caprolactam	114.092	5.7766	pos	M+H	C6H11NO	76.4	-	3.97082243908492	C06593	HMDB0062769	105-60-2	2.37964e+06	0.000242784
pos_330	Alanylclavam	201.087	3.29298	pos	M+H-H2O, M+H	C8H12N2O4	67.0	-	2.17859016767706	C17360	-	-	2.37676e+06	0.00024249
pos_136	Sarmentosin	276.108	4.33068	pos	M+H, M+Na	C11H17NO7	-	56.0	1.27905718492746	C08340	HMDB0030697	71933-54-5	2.27539e+06	0.000232148
pos_110	Trolamine	150.113	0.940117	pos	M+H-H2O, M+H	C6H15NO3	58.2	-	1.76125622872121	C06771	HMDB0032538	102-71-6	2.18607e+06	0.000223035
pos_2821	(S)-5'-Deoxy-5'-(methylsulfinyl)adenosine	644.204	3.7688	pos	2M+NH4	C11H15N5O4S	-	39.5	1.59473980676725	-	-	-	2.18484e+06	0.000222909
pos_734	D-Biotin	245.096	3.9925	pos	M+H	C10H16N2O3S	35.0	-	1.44458948696566	C00120	HMDB0000030	58-85-5	2.08314e+06	0.000212533
pos_44	Taurodeoxycholic acid	544.269	13.0449	pos	M+H-2H2O, M+H, M+2Na-H	C26H45NO6S	-	49.4	1.07976669206738	C05463	516-50-7;HMDB0000896;LMST05040013	516-50-7	2.04018e+06	0.00020815
pos_259	5,8,12-trihydroxy-9-octadecenoic acid	353.23	10.5615	pos	M+H, M+Na	C18H34O5	54.9	-	1.08110480336583	-	HMDB0030936;LMFA01050543;LMFA02000221	-	2.02977e+06	0.000207089
pos_189	2-hydroxy-3-[8-hydroxy-2-methyl-2-(4-methylpent-3-en-1-yl)-2H-chromen-5-yl]propanoic acid	355.153	15.0978	pos	M+H, M+Na	C19H24O5	-	2.89	3.48197437065582	-	-	-	2.00573e+06	0.000204636
pos_237	Tris(butoxyethyl)phosphate	399.251	11.5947	pos	M+H, M+Na	C18H39O7P	36.4	-	0.516785065212391	C14446	HMDB0259275	78-51-3	1.97295e+06	0.000201291
pos_228	Annosquamosin B	331.225	12.0801	pos	M+NH4, M+Na	C19H32O3	-	16.4	1.09523352741258	-	HMDB0031379	177742-56-2	1.91192e+06	0.000195064
pos_1450	TG(16:0/16:0/18:2)	848.771	13.8938	pos	M+NH4	C53H98O6	76.9	-	1.19851441254415	C00422	HMDB0005362	-	1.90508e+06	0.000194367
pos_1287	(4E)-6-hydroxy-1-(4-hydroxy-3-methoxyphenyl)tetradec-4-en-3-one	387.193	10.9414	pos	M+K	C21H32O4	-	64.7	0.608323846681173	-	-	-	1.89682e+06	0.000193524
pos_57	16-Hydroxy-10-oxohexadecanoic acid	309.204	11.8691	pos	M+NH4, M+Na, M+H	C16H30O4	-	8.56	0.926227859901661	-	HMDB0041287	53833-25-3	1.86726e+06	0.000190508
pos_1451	8-hydroxy-2-methyl-2-(4-methylpent-3-en-1-yl)-2H-chromene-5-carboxylic acid	311.126	13.929	pos	M+Na	C17H20O4	-	6.57	3.64475172313298	-	-	-	1.84506e+06	0.000188243
pos_2978	Hypoxanthine	137.046	2.2877	pos	M+H	C5H4N4O	70.2	-	1.58864727537328	C00262	68-94-0;HMDB0000157	68-94-0	1.81376e+06	0.00018505
pos_1213	12-Hydroxydodecanoic acid	450.379	10.2682	pos	2M+NH4	C12H24O3	-	54.7	0.587548702644678	C08317	HMDB0304547;HMDB0002059	505-95-3	1.79926e+06	0.00018357
pos_2862	1-Hydroxy-3-methoxy-10-methylacridone	574.198	3.52497	pos	2M+ACN+Na	C15H13NO3	-	17.8	6.93404676511174	-	HMDB0029322	13161-83-6	1.79654e+06	0.000183292
pos_566	4-Nitrophenol	140.034	2.17922	pos	M+H	C6H5NO3	70.3	-	1.25441016028303	C00870	HMDB0041950;HMDB0001232	100-02-7;98-95-3	1.79407e+06	0.000183041
pos_81	Acetyl-DL-Leucine	174.113	7.41673	pos	M+H, M+Na, M+H-H2O	C8H15NO3	88.8	-	1.93919612184665	C02710	HMDB0011756	1188-21-2	1.76427e+06	0.00018
pos_1813	13-Nor-6-eremophilene-8,11-dione	441.298	14.2938	pos	2M+H	C14H20O2	-	31.7	-4.63403334686967	-	HMDB0037606	348119-85-7	1.72315e+06	0.000175805
pos_352	Ethoxyacetic acid	231.084	1.7733	pos	M+ACN+H, 2M+Na	C4H8O3	-	1.96	2.26721375010762	-	HMDB0031212	627-03-2	1.67545e+06	0.000170939
pos_913	P-CHLOROPHENYLALANINE	200.048	5.82602	pos	M+H	C9H10ClNO2	94.3	-	1.66042904513557	-	HMDB0033261	101365-03-1	1.6706e+06	0.000170444
pos_1736	PE(15:0/18:1(11Z))	736.544	16.1013	pos	M+CH3OH+H	C38H74NO8P	-	54.4	-7.07545624366017	C00350	HMDB0008893	-	1.65443e+06	0.000168794
pos_305	Pantothenic Acid	220.118	4.92582	pos	M+H, M+Na	C9H17NO5	95.2	-	1.06690620524518	C00864	HMDB0000210;79-83-4;HMDB0250782	79-83-4	1.65151e+06	0.000168496
pos_24	N-Succinyl-L-glutamate	248.077	3.35188	pos	M+H-H2O, M+Na, M+H	C9H13NO7	64.9	-	1.44456551632574	C05931	-	-	1.64901e+06	0.000168241
pos_188	Oleamide	282.279	12.6883	pos	M+H, M+Na	C18H35NO	66.8	-	0.48652424308187	C19670	HMDB0002117;HMDB0247607;LMFA08010004	301-02-0	1.64896e+06	0.000168236
pos_554	3-Indoleacetonitrile	195.033	1.99992	pos	M+K	C10H8N2	-	6.9	4.58573025251248	C02938	HMDB0006524	771-51-7	1.6425e+06	0.000167577
pos_3141	1-Methylhypoxanthine	173.042	0.982967	pos	M+Na	C6H6N4O	-	3.8	-6.69514245529061	-	HMDB0013141	1125-39-9	1.63651e+06	0.000166965
pos_1300	MG(a-21:0/0:0/0:0)[rac]	418.389	11.0643	pos	M+NH4	C24H48O4	-	63.3	0.0598741991397604	-	HMDB0072855	-	1.6335e+06	0.000166659
pos_1862	PS(18:2(9Z,12Z)/0:0)	522.287	13.0449	pos	M+H	C24H44NO9P	32.0	-	7.74652051818044	-	LMGP03050011	-	1.62113e+06	0.000165396
pos_1205	Alpha-Terpineol propanoate	228.196	10.2084	pos	M+NH4	C13H22O2	-	34.8	1.64581876896004	-	HMDB0032052	80-27-3	1.59266e+06	0.000162492
pos_500	1-Pyrroline-5-carboxylic acid	96.045	1.28592	pos	M+H-H2O	C5H7NO2	-	33.1	5.57079441154646	C03912	2906-39-0;HMDB0001301	64199-88-8;2906-39-0	1.58622e+06	0.000161835
pos_279	Succinylmonocholine	204.123	7.86777	pos	M+H-H2O, M+H	C9H17NO4	44.5	-	2.65018318727541	-	-	-	1.5507e+06	0.000158211
pos_125	4-Hydroxy-4-(3-pyridyl)-butanoic acid	199.108	3.54535	pos	M+H-2H2O, M+NH4	C9H11NO3	-	57.4	0.984832006779317	C19579	HMDB0001119	15569-97-8	1.54952e+06	0.00015809
pos_282	5-Deoxystrigol	353.134	7.2529	pos	M+H, M+Na	C19H22O5	6.81	-	-5.6394410153558	C18037	-	-	1.5479e+06	0.000157925
pos_2833	Adenosine	268.104	3.68555	pos	M+H	C10H13N5O4	73.1	-	0.708638488733753	C00212	58-61-7;HMDB0000050;HMDB0247583	58-61-7	1.52557e+06	0.000155647
pos_1271	3-O-Acetylepisamarcandin	460.27	10.7921	pos	M+NH4	C26H34O6	-	51.9	0.41629813601319	-	HMDB0031958	61490-18-4	1.52406e+06	0.000155493
pos_175	Alpha-Amylcinnamaldehyde	203.143	11.0991	pos	M+H, M+Na	C14H18O	62.6	-	1.82241944824325	C12288	HMDB0031313	122-40-7	1.51622e+06	0.000154693
pos_2390	Petasinine	520.333	7.59568	pos	2M+ACN+H	C13H21NO3	-	11.3	-9.80755772702527	-	HMDB0030516	70474-33-8	1.51448e+06	0.000154515
pos_584	7-Methylguanine	166.073	2.48438	pos	M+H	C6H7N5O	41.9	-	1.79523660321167	C02242	HMDB0006040;HMDB0000897	10030-78-1;578-76-7	1.50991e+06	0.000154049
pos_408	Cis-3-Chloro-2-propene-1-ol	222.971	0.772567	pos	2M+K	C3H5ClO	-	7.94	9.82541373132423	C06612	HMDB0060456	-	1.495e+06	0.000152528
pos_2060	Deacetylnomilin	437.193	11.0377	pos	M+H-2H2O	C26H32O8	-	78.6	-5.06128165677222	-	HMDB0035684	3264-90-2	1.48636e+06	0.000151647
pos_1692	Colupox a	461.225	16.4477	pos	M+2Na-H	C25H36O5	-	49.9	-6.48961869025785	-	HMDB0039596	18944-21-3	1.46941e+06	0.000149917
pos_3070	Methyl 1-methylpyrrole-2-carboxylate	140.071	1.39405	pos	M+H	C7H9NO2	70.5	-	1.34959376112977	-	-	-	1.46651e+06	0.000149621
pos_845	Crispolide	344.146	5.0937	pos	M+ACN+Na	C15H20O5	-	56.9	-3.92348215733339	-	HMDB0036695	83217-86-1	1.44146e+06	0.000147066
pos_668	6-(4-{3-[(3-{[3,4-dihydroxy-4-(hydroxymethyl)oxolan-2-yl]oxy}-4,5-dihydroxy-6-(hydroxymethyl)oxan-2-yl)oxy]-5,7-dihydroxy-4-oxo-4H-chromen-2-yl}phenoxy)-3,4,5-trihydroxyoxane-2-carboxylic acid	739.169	3.5031	pos	M+H-H2O	C32H36O21	-	82.3	-3.46146686939501	-	-	-	1.43861e+06	0.000146774
pos_1060	Kynurenic acid	190.05	7.93262	pos	M+H	C10H7NO3	95.3	-	1.89562354705915	C01717	492-27-3;HMDB0000715	492-27-3	1.43154e+06	0.000146053
pos_67	(-)-trans-C75	255.159	10.1714	pos	M+H, M+NH4, M+Na	C14H22O4	22.8	-	1.11284096053896	-	-	-	1.42151e+06	0.00014503
pos_2751	(+/-)-2-Methyl-3-(4-methylphenyl)propanal	180.139	4.20892	pos	M+NH4	C11H14O	-	21.7	1.8910938804928	-	HMDB0031856	-	1.41805e+06	0.000144678
pos_1088	Lys Phe Arg Lys	578.375	8.39483	pos	M+H	C27H47N9O5	57.6	-	-3.58168247145831	-	-	-	1.39682e+06	0.000142511
pos_148	1,8-Diazacyclotetradecane-2,9-dione	227.176	5.56833	pos	M+H, M+Na	C12H22N2O2	67.4	-	0.938952293822519	C04277	HMDB0033567	295-17-0	1.39441e+06	0.000142265
pos_2717	2-[5-(2,4-dihydroxyphenyl)-6-(5-hydroxy-2,2-dimethyl-2H-chromene-6-carbonyl)-3-methylcyclohex-2-en-1-yl]benzene-1,3-diol	479.188	4.44668	pos	M+H-2H2O	C31H30O7	-	37.2	4.57373053436677	-	-	-	1.36054e+06	0.00013881
pos_2475	Trp-P-1	212.118	6.61172	pos	M+H	C13H13N3	60.9	-	0.894457543976873	C19306	HMDB0029746	62450-06-0	1.34965e+06	0.000137699
pos_2822	4-(Glutamylamino) butanoate	215.103	3.75052	pos	M+H-H2O	C9H16N2O5	-	62.1	0.792262265393647	C15767	HMDB0012161	5105-96-4	1.34558e+06	0.000137283
pos_119	M-Coumaric acid	182.082	3.01308	pos	M+H, M+NH4	C9H8O3	-	38.4	1.88853622992955	C12621	HMDB0001713	14755-02-3	1.3395e+06	0.000136663
pos_2569	Pro Val Pro	312.192	5.65215	pos	M+H	C15H25N3O4	37.4	-	0.454884321785646	-	-	-	1.33623e+06	0.000136329
pos_2893	6-O-Methylguanine	166.073	3.31632	pos	M+H	C6H7N5O	74.1	-	1.80125777284276	-	HMDB0245002	-	1.32617e+06	0.000135303
pos_253	Prosopinine	288.253	10.9838	pos	M+H, M+2Na-H	C16H33NO3	34.3	-	-0.262450239038263	-	LMSP01080049	-	1.32244e+06	0.000134922
pos_2643	2-amino-4-({1-[(carboxymethyl)-C-hydroxycarbonimidoyl]-2-{[(5R)-5,10,14,16-tetrahydroxy-5,9,11,13,13-pentamethyl-2-[1-(2-methyl-1,3-thiazol-4-yl)prop-1-en-2-yl]-12-oxo-1-azacyclohexadec-1(16)-en-4-yl]sulfanyl}ethyl}-C-hydroxycarbonimidoyl)butanoic acid	852.336	5.02122	pos	M+K	C37H59N5O11S2	-	58.4	8.76065658567194	-	-	-	1.30657e+06	0.000133303
pos_143	D-Dethiobiotin	215.139	5.046	pos	M+H-H2O, M+H	C10H18N2O3	65.1	-	2.04044756075906	C01909	HMDB0003581	533-48-2	1.29931e+06	0.000132563
pos_2753	6-Dimethylaminopurine	164.093	4.1862	pos	M+H	C7H9N5	12.9	-	1.57098443211112	-	HMDB0000473	938-55-6	1.29647e+06	0.000132273
pos_645	Ribosylimidazoleacetic acid	259.093	3.25832	pos	M+H	C10H14N2O6	67.4	-	1.38442278272347	-	-	-	1.28463e+06	0.000131065
pos_2096	Alpha-Methylstyrene	119.086	10.7921	pos	M+H	C9H10	48.1	-	3.14495361861084	C14395	HMDB0059899	98-83-9	1.27691e+06	0.000130277
pos_470	8-METHYLCAFFEINE	209.104	1.03627	pos	M+H	C9H12N4O2	49.6	-	1.19118878251764	-	-	-	1.27653e+06	0.000130239
pos_182	Dioctyl hexanedioate	393.298	13.6196	pos	M+H, M+Na	C22H42O4	-	4.79	0.552185767662568	-	HMDB0041619	123-79-5	1.27473e+06	0.000130055
pos_47	Guazatine	338.342	12.5019	pos	M+H-H2O, M+Na, M+H	C18H41N7	0.735	-	8.34371234642078	C10997	-	13516-27-3	1.27316e+06	0.000129895
pos_157	P-Aminobenzoic acid	120.045	6.89582	pos	M+H-H2O, M+H	C7H7NO2	-	36.5	2.59923560852323	C00568	HMDB0004992;HMDB0304171;HMDB0001392	94-09-7;150-13-0	1.26521e+06	0.000129084
pos_1673	Didodecyl thiobispropanoate	556.443	16.7594	pos	M+ACN+H	C30H58O4S	-	1.42	6.11694957391803	-	HMDB0040172	123-28-4	1.25967e+06	0.000128518
pos_138	Valeric acid	144.102	4.48685	pos	M+H-H2O, M+ACN+H	C5H10O2	-	18.1	7.21510042874932	C00803	LMFA01010005;HMDB0000892	109-52-4	1.25521e+06	0.000128064
pos_2984	(S)-Spinacine	231.084	2.23312	pos	M+ACN+Na	C7H9N3O2	-	4.45	-5.83210515764695	-	HMDB0029873	59981-63-4	1.25262e+06	0.000127799
pos_2085	4-Oxo-13-cis-retinoate	332.222	10.8434	pos	M+NH4	C20H26O3	-	5.8	-1.48607204648505	-	HMDB0012789	-	1.24939e+06	0.00012747
pos_2869	3,4,5-trihydroxy-6-[(7-hydroxy-6-{4-hydroxy-6-methyl-5-oxo-3-[(3,4,5-trihydroxy-6-methyloxan-2-yl)oxy]oxan-2-yl}-2-(4-hydroxyphenyl)-4-oxo-4H-chromen-5-yl)oxy]oxane-2-carboxylic acid	781.155	3.47915	pos	M+2Na-H	C33H36O19	-	36.8	-1.8259013398826	-	-	-	1.24186e+06	0.000126701
pos_1729	Dihydrofukinolide	437.188	16.1438	pos	M+2Na-H	C22H32O6	-	1.32	-7.23263628858782	-	HMDB0034662	41059-95-4	1.23873e+06	0.000126382
pos_556	Beta-Alaninebetaine	132.102	2.0701	pos	M+H	C6H13NO2	76.0	-	1.76312169902704	C08263	-	6458-06-6	1.21779e+06	0.000124245
pos_2242	5-Methoxycanthin-6-one	292.108	9.3862	pos	M+ACN+H	C15H10N2O2	-	17.4	0.297128934004627	-	HMDB0030227	15071-56-4	1.21573e+06	0.000124035
pos_78	Beta-D-Fucose	165.076	8.01047	pos	M+H-2H2O, M+H, M+H-H2O	C6H12O5	-	30.4	1.7121483394161	C02095	HMDB0003081	28161-52-6	1.21045e+06	0.000123497
pos_85	Sumiki's acid	125.024	4.80638	pos	M+ACN+H, M+ACN+Na, M+H-H2O	C6H6O4	-	48.8	3.03592314616564	-	-	-	1.20703e+06	0.000123148
pos_166	3-(2,4-dihydroxy-3,5-dimethoxyphenyl)propanoic acid	243.088	8.9015	pos	M+H, M+Na	C11H14O6	-	3.94	7.17498806065508	-	-	-	1.18094e+06	0.000120486
pos_2485	Norharman	169.076	6.49182	pos	M+H	C11H8N2	24.5	-	1.6103150090524	C20157	HMDB0012897	244-63-3	1.16847e+06	0.000119214
pos_1944	4,8 Dimethylnonanoyl carnitine	722.528	12.059	pos	2M+ACN+Na	C18H35NO4	-	1.14	-0.854366444813693	-	HMDB0006202;LMFA07070046	-	1.13918e+06	0.000116225
pos_2252	Gly Gly Gly Cys	293.092	9.18962	pos	M+H	C9H16N4O5S	35.4	-	2.36214047594793	-	-	-	1.1343e+06	0.000115728
pos_2611	Succinoadenosine	384.115	5.28732	pos	M+H	C14H17N5O8	56.2	-	0.841014437678417	-	HMDB0000912	4542-23-8	1.13253e+06	0.000115547
pos_2130	13S-HOTrE(gamma)	295.227	10.5205	pos	M+H	C18H30O3	66.6	-	0.607193984324112	-	LMFA02000173	-	1.1258e+06	0.00011486
pos_1117	3b-Hydroxy-6b-(3-chloro-2-hydroxy-2-methylbutanoyloxy)-7(11)-eremophilen-12,8b-olide	445.136	8.80418	pos	M+2Na-H	C20H29ClO6	-	28.5	-0.207835503945624	-	HMDB0041278	171422-90-5	1.11653e+06	0.000113914
pos_163	3,4,5-trihydroxy-6-{[(2E)-2-methyl-3-phenylprop-2-en-1-yl]oxy}oxane-2-carboxylic acid	325.125	8.24988	pos	M+H-H2O, M+H	C16H20O7	-	30.1	-9.39359667156982	-	-	-	1.11634e+06	0.000113895
pos_2089	Palmitaldehyde	258.279	10.8034	pos	M+NH4	C16H32O	-	3.95	1.23356408888493	C00517	629-80-1;HMDB0001551;LMFA06000088	629-80-1	1.10943e+06	0.00011319
pos_1925	Lys Val Phe Lys	521.345	12.2672	pos	M+H	C26H44N6O5	0.0378	-	1.66805774389595	-	-	-	1.05085e+06	0.000107214
pos_45	Tauroursodeoxycholic acid	522.287	12.6568	pos	M+H-2H2O, M+Na, M+2Na-H	C26H45NO6S	-	74.4	0.89210965854076	C16868	HMDB0000874;LMST05040015	14605-22-2	1.04772e+06	0.000106894
pos_852	Ala Pro Glu His	453.21	5.14232	pos	M+H	C19H28N6O7	53.5	-	0.899507554167974	-	-	-	1.04286e+06	0.000106399
pos_2228	(+/-)-2,4,8-Trimethyl-7-nonen-2-ol	202.217	9.61467	pos	M+NH4	C12H24O	-	47.6	1.95679788308767	-	HMDB0032543	437770-28-0	1.0291e+06	0.000104994
pos_1092	2-DECENOL	174.186	8.4384	pos	M+NH4	C10H20O	-	25.6	2.21695296231136	-	HMDB0032532	22104-80-9	1.00194e+06	0.000102224
pos_286	4-Phenyl-3-buten-2-ol	314.208	6.7978	pos	M+H, 2M+NH4	C10H12O	-	22.7	2.26691927290471	-	HMDB0031616	17488-65-2	1.00123e+06	0.000102151
pos_2600	Isoleucyl-Asparagine	228.135	5.38585	pos	M+H-H2O	C10H19N3O4	-	74.6	1.08231899220126	-	HMDB0028902	-	998980	0.000101921
pos_2783	Cyclic N-Acetylserotonin glucuronide	375.115	3.9711	pos	M+H-H2O	C18H20N2O8	-	63.0	-9.75669858672827	-	HMDB0060812	-	997131	0.000101733
pos_2379	Metabolite M6	564.36	7.80138	pos	M+ACN+H	C30H42N4O4	-	17.4	9.75539698619595	-	HMDB0061034	-	993817	0.000101395
pos_275	3-Pyridinebutanoic acid	372.192	7.41673	pos	M+H, 2M+ACN+H	C9H11NO2	-	22.6	1.82014002655706	-	HMDB0001007	477251-67-5	980384	0.000100024
pos_296	3-amino-2-naphthoic acid	205.098	5.52113	pos	M+H, M+NH4	C11H9NO2	37.6	-	2.41537034412149	-	-	-	973638	9.93359e-05
pos_2169	Austalide L	446.254	10.2777	pos	M+NH4	C25H32O6	-	9.27	0.671919843236263	-	HMDB0030158	87833-52-1	963454	9.82968e-05
pos_2094	(+)-cis-5,6-Dihydro-5-hydroxy-4-methoxy-6-(2-phenylethyl)-2H-pyran-2-one	281.138	10.7921	pos	M+CH3OH+H	C14H16O4	-	57.2	0.586685050360054	-	HMDB0029575	52247-81-1	958641	9.78058e-05
pos_2300	Isoleucyl-Valine	213.16	8.59888	pos	M+H-H2O	C11H22N2O3	-	51.2	0.8939130306537	-	HMDB0028920	-	958504	9.77918e-05
pos_1064	Alpha-Hydroxymetoprolol	608.386	7.97918	pos	2M+ACN+H	C15H25NO4	-	22.3	-8.62125271805116	-	HMDB0060994	-	946148	9.65312e-05
pos_2598	Aspartyl-Isoleucine	211.108	5.4118	pos	M+H-2H2O	C10H18N2O5	-	41.6	1.005638844048	-	HMDB0028756	-	944151	9.63275e-05
pos_518	2-Aminomuconate 6-semialdehyde	142.05	1.47578	pos	M+H	C6H7NO3	64.3	-	1.74476968704831	C03824	HMDB0001280	245128-91-0	941134	9.60196e-05
pos_2395	Tyr Phe Phe Tyr	639.281	7.54373	pos	M+H	C36H38N4O7	39.7	-	-0.110633748132071	-	-	-	930397	9.49242e-05
pos_2837	Osmaronin	242.103	3.66218	pos	M+H-H2O	C11H17NO6	-	70.4	1.0934458669782	-	HMDB0032769	160551-60-0	929203	9.48024e-05
pos_2165	MG(0:0/15:0/0:0)	334.296	10.2888	pos	M+NH4	C18H36O4	-	55.3	1.06218090056958	-	HMDB0011532	-	928666	9.47476e-05
pos_1738	Cortisol	747.407	16.0947	pos	2M+Na	C21H30O5	-	15.6	-1.86879970039112	C00735	50-23-7;LMST02030001;HMDB0000063	50-23-7	927005	9.45781e-05
pos_239	Dihomolinoleic acid	313.274	11.5375	pos	M+CH3OH+H, M+H-H2O	C18H32O2	-	42.5	0.813814339956767	C16525	LMFA01031043;HMDB0061864	7307-45-1	907258	9.25634e-05
pos_2022	Behenic acid	358.368	11.3575	pos	M+NH4	C22H44O2	-	58.8	1.10457703689205	C08281	HMDB0304269;HMDB0000944;LMFA01010022	112-85-6	899621	9.17842e-05
pos_2127	Avocadene	304.286	10.5615	pos	M+NH4	C17H34O3	-	65.9	3.41401719759921	-	HMDB0031042;LMFA05000639	83797-45-9	895049	9.13178e-05
pos_2378	Leu Val Ser Lys	446.296	7.8259	pos	M+H	C20H39N5O6	36.2	-	-2.65127415344812	-	-	-	888747	9.06748e-05
pos_601	1-Carbapen-2-em-3-carboxylic acid	154.05	2.7648	pos	M+H	C7H7NO3	66.4	-	1.51192186103798	C06669	-	-	882435	9.00309e-05
pos_2855	Tryptophyl-Asparagine	301.13	3.55158	pos	M+H-H2O	C15H18N4O4	-	63.2	0.392154985971201	-	HMDB0029078	-	882382	9.00254e-05
pos_1272	Riesling acetal	516.333	10.7921	pos	2M+ACN+Na	C13H22O3	-	8.69	6.50273473278325	-	HMDB0037562	-	871586	8.8924e-05
pos_311	3-Methyldioxyindole	205.097	4.72488	pos	M+NH4, M+ACN+H	C9H9NO2	-	30.6	1.77720515079793	C05834	HMDB0004186	3040-34-4	857503	8.74871e-05
pos_974	Xi-4-Hydroxy-4-methyl-2-cyclohexen-1-one	144.102	6.6453	pos	M+NH4	C7H10O2	-	23.0	1.54922172970566	-	HMDB0033629	-	854316	8.71619e-05
pos_1309	Eicosanoyl-EA	356.353	11.1618	pos	M+H	C22H45NO2	62.6	-	0.863823095784452	-	LMFA08040038;HMDB0248559	-	851321	8.68564e-05
pos_1076	Glu Ile Pro Met	489.235	8.19427	pos	M+H	C21H36N4O7S	17.0	-	-5.78848012582631	-	-	-	838704	8.55692e-05
pos_238	(-)-Malyngolide	293.209	11.5719	pos	M+H, M+Na	C16H30O3	13.1	-	0.956526184162141	-	-	-	828998	8.45789e-05
pos_958	Asp Pro Ile	344.182	6.37152	pos	M+H	C15H25N3O6	36.0	-	1.16757347245511	-	-	-	826773	8.43519e-05
pos_2179	(+/-)-2-Dodecylcyclobutanone	256.264	10.2084	pos	M+NH4	C16H30O	-	16.4	1.3569150203002	-	HMDB0037544	-	824456	8.41155e-05
pos_364	N-Acetyl-L-glutamic acid	190.071	2.58868	pos	M+H-H2O, M+H	C7H11NO5	91.6	-	1.82335433426952	C00624	HMDB0001138	1188-37-0	820125	8.36737e-05
pos_1377	5-Hexyl-2-furanoctanoic acid	327.251	12.0708	pos	M+CH3OH+H	C18H30O3	-	7.58	-6.90307181412593	C13798	HMDB0112099	-	819184	8.35777e-05
pos_988	Isoleucyl-Alanine	185.129	6.84762	pos	M+H-H2O	C9H18N2O3	-	57.7	1.75029606340644	-	HMDB0028900	-	805450	8.21764e-05
pos_1809	CE(20:4(5Z,8Z,11Z,14Z))	695.574	14.41	pos	M+Na	C47H76O2	-	64.1	0.799276025239761	C02530	HMDB0006726	604-34-2	805090	8.21397e-05
pos_147	4-Hydroxy-3-nitrosobenzamide	167.045	5.31137	pos	M+H, M+Na	C7H6N2O3	32.4	-	1.67864352347466	C12114	-	-	804053	8.20339e-05
pos_927	3-(3,4-dimethoxyphenyl)-N-[2-(1-hydroxy-3-methoxy-4-oxocyclohexa-2,5-dien-1-yl)ethyl]propanimidic acid	358.161	5.97927	pos	M+H-H2O	C20H25NO6	-	24.3	-9.84536515872701	-	-	-	799714	8.15912e-05
pos_1841	24-Hydroxycalcitriol	450.358	13.5381	pos	M+NH4	C27H44O4	-	2.7	0.412087730983729	-	HMDB0006228	56142-94-0	796501	8.12634e-05
pos_2006	(1(10)E,4a,5E)-1(10),5-Germacradiene-12-acetoxy-4,11-diol	338.233	11.4698	pos	M+ACN+H	C17H28O4	-	13.2	0.492757999977481	-	HMDB0038798	143305-08-2	788294	8.04261e-05
pos_1895	2,3-Diacetoxypropyl stearate	443.335	12.49	pos	M+H	C25H46O6	-	0.0642	-4.80321059413835	-	HMDB0059931	-	779837	7.95632e-05
pos_1025	3-Indoleacetic Acid	176.071	7.4047	pos	M+H	C10H9NO2	83.9	-	1.82579196390962	C00954	HMDB0000197	87-51-4	769107	7.84685e-05
pos_2695	Thymidine	284.124	4.60732	pos	M+ACN+H	C10H14N2O5	-	53.8	0.809228713959642	C00214	50-89-5;HMDB0000273	50-89-5	759057	7.74431e-05
pos_272	(+/-)-Conen	327.061	8.21857	pos	M+H, M+Na	C13H21O2PS2	-	0.987	-1.84670982905373	-	HMDB0029614	-	758414	7.73775e-05
pos_1254	Tanacetol A	295.191	10.6634	pos	M+H	C17H26O4	-	52.3	0.398765367720131	-	HMDB0035722	86778-06-5	747383	7.62521e-05
pos_129	3-Amino-L-Tyrosine	214.119	3.78357	pos	M+H, M+NH4	C9H12N2O3	12.4	-	2.07563571060582	-	HMDB0245811	-	734146	7.49016e-05
pos_793	2-[4,6-dihydroxy-2-methoxy-3-(3-methylbut-2-en-1-yl)phenyl]acetic acid	289.103	4.5066	pos	M+Na	C14H18O5	-	28.2	-5.66277452602848	-	-	-	731071	7.45879e-05
pos_569	Histidinyl-Glutamate	329.085	2.22702	pos	M+2Na-H	C11H16N4O5	-	5.65	4.94420548306116	-	HMDB0028884	53634-28-9	730530	7.45327e-05
pos_382	Hydroxyprolyl-Glutamate	299.062	0.137	pos	M+K	C10H16N2O6	-	20.0	-8.50283597717571	-	HMDB0028862	-	725511	7.40206e-05
pos_300	N-Formylmethionine	178.054	5.21413	pos	M+H, M+Na	C6H11NO3S	93.6	-	2.18560523411151	C03145	HMDB0255142;HMDB0001015	4289-98-9	725190	7.39878e-05
pos_2557	1-Methylguanosine	298.116	5.7766	pos	M+H	C11H15N5O5	-	28.3	5.85458870760097	C04545	HMDB0001563	2140-65-0	713936	7.28396e-05
pos_165	UMBELLIFERONE	163.039	8.87573	pos	M+H, M+CH3OH+H	C9H6O3	52.2	-	1.51244233377583	C09315	HMDB0029865	93-35-6	694049	7.08107e-05
pos_2582	N6-Acetyl-L-lysine	171.113	5.55633	pos	M+H-H2O	C8H16N2O3	-	50.6	1.52649553147904	C02727	HMDB0000206	692-04-6	691442	7.05447e-05
pos_1049	Tryptophyl-Proline	284.139	7.84967	pos	M+H-H2O	C16H19N3O3	-	58.7	0.332652606622018	-	HMDB0029091	-	688774	7.02725e-05
pos_222	Ledol	223.206	12.1389	pos	M+H, M+Na	C15H26O	30.0	-	1.25253508105485	C09698	HMDB0036645;LMPR01030042	489-41-8;577-27-5	688250	7.0219e-05
pos_960	7Z,10Z-Hexadecadienoic acid	291.174	6.40792	pos	M+K	C16H28O2	-	7.08	6.61684711127038	-	HMDB0000477;LMFA01030807	28290-73-5	676149	6.89844e-05
pos_2711	Levoamine (Chloramphenicol D base)	213.087	4.47777	pos	M+H	C9H12N2O4	45.8	-	1.09981658255928	-	-	-	672393	6.86012e-05
pos_836	Isoleucyl-Arginine	270.193	5.02122	pos	M+H-H2O	C12H25N5O3	-	67.2	1.08000600300989	-	HMDB0028901	-	667454	6.80973e-05
pos_653	4-Imidazolone-5-propionic acid	139.05	3.3648	pos	M+H-H2O	C6H8N2O3	-	56.7	1.30076841467257	C03680	HMDB0001014;17340-16-8	17340-16-8	664392	6.77849e-05
pos_235	Pseudoionone	193.159	11.263	pos	M+H, M+Na	C13H20O	64.5	-	2.46348276615971	-	HMDB0032498	3548-78-5	663590	6.77031e-05
pos_1176	Quercetin 3-O-(6''-acetyl-glucoside)	539.137	9.7785	pos	M+CH3OH+H	C23H22O13	-	5.9	-4.84911826383915	-	-	-	661883	6.75289e-05
pos_2703	Alpha-methylphenylalanine	180.102	4.53427	pos	M+H	C10H13NO2	69.4	-	1.80118102282048	-	HMDB0029223	-	661874	6.7528e-05
pos_664	CGMP	346.055	3.47915	pos	M+H	C10H12N5O7P	86.0	-	1.09377293192551	C00942	HMDB0001314	7665-99-8	660660	6.74041e-05
pos_345	O-Acetylserine	112.04	1.62982	pos	M+H-2H2O, M+ACN+H	C5H9NO4	-	48.2	3.24223939737543	C00979	HMDB0003011	5147-00-2	656856	6.70161e-05
pos_592	7-Methyladenine	150.078	2.6462	pos	M+H	C6H7N5	43.1	-	1.05364564386433	C02241	HMDB0011614	935-69-3	652875	6.66098e-05
pos_2231	Pteroside Z	427.234	9.52335	pos	M+CH3OH+H	C21H30O7	-	24.8	4.149107874359	-	HMDB0032587	35943-37-4	651718	6.64919e-05
pos_939	Pro Asp Leu	344.182	6.17007	pos	M+H	C15H25N3O6	51.6	-	1.11139557243539	-	-	-	649937	6.63102e-05
pos_1760	12,13-DHOME	297.24	15.6663	pos	M+H-H2O	C18H34O4	-	2.17	-7.13213379939787	C14829	HMDB0004705	7293-40-5	648414	6.61547e-05
pos_1381	Lys Lys Leu Lys	516.39	12.2785	pos	M+H	C24H49N7O5	45.2	-	6.49501463129687	-	-	-	643831	6.56871e-05
pos_3134	Sucrose	365.106	1.01182	pos	M+Na	C12H22O11	44.3	-	0.465246016416209	C00089	HMDB0000258;57-50-1	57-50-1	637122	6.50026e-05
pos_1086	2,5-Dimethylbenzaldehyde	135.081	8.39483	pos	M+H	C9H10O	79.9	-	1.90417766911363	-	HMDB0032014	34341-29-2	627795	6.40511e-05
pos_1121	Phenylalanyl-Valine	247.144	8.82812	pos	M+H-H2O	C14H20N2O3	-	57.4	1.35437781508311	-	HMDB0029008	3918-90-9	624314	6.36959e-05
pos_1105	Floionolic acid	350.291	8.63327	pos	M+NH4	C18H36O5	-	68.6	1.4444506671738	C19621	HMDB0034295	17705-68-9	622565	6.35175e-05
pos_2147	Pentadecanal	244.264	10.445	pos	M+NH4	C15H30O	-	4.7	1.75995553148717	C01948	HMDB0031078;LMFA06000083	2765-11-9	620057	6.32616e-05
pos_2482	Phe Glu Gln Cys	526.197	6.51545	pos	M+H	C22H31N5O8S	50.2	-	1.43936447643373	-	-	-	608349	6.2067e-05
pos_1897	Beta-Citraurol	399.308	12.4779	pos	M+H-2H2O	C30H42O2	-	10.3	8.8427496074184	-	HMDB0035685	57593-78-9	581105	5.92875e-05
pos_1358	Neriantogenin	405.262	11.8811	pos	M+CH3OH+H	C23H32O4	-	8.45	-5.13151535703935	-	HMDB0030044	-	580954	5.92721e-05
pos_205	2-hexadecenal	239.237	12.6798	pos	M+H, M+CH3OH+H	C16H30O	24.0	-	1.43759477282501	C06123	LMFA06000089;HMDB0060482	-	575494	5.8715e-05
pos_1997	(5alpha,10alpha)-3,7(11)-Eudesmadien-2-one	219.175	11.5479	pos	M+H	C15H22O	64.6	-	1.30963837292927	-	HMDB0035081	86917-82-0	575178	5.86828e-05
pos_2704	Threoninyl-Proline	199.108	4.52323	pos	M+H-H2O	C9H16N2O4	-	60.8	1.86787925430197	-	HMDB0029069	46398-79-2	574529	5.86166e-05
pos_171	Benzyl b-L-arabinopyranoside	261.11	9.86133	pos	M+H, M+Na	C13H18O4	15.3	-	1.52515669162129	-	-	-	572394	5.83987e-05
pos_2210	Se-Adenosylselenohomocysteine	465.1	9.88518	pos	M+CH3OH+H	C14H20N6O5Se	-	8.7	1.04783423550749	C05692	HMDB0011117;HMDB0062526	-	571043	5.82609e-05
pos_3209	Triclosan sulfate	400.939	0.772567	pos	M+CH3OH+H	C12H7Cl3O5S	-	3.93	-6.50427197455176	-	HMDB0061387	-	569413	5.80946e-05
pos_2502	Gly His Pro	310.15	6.28555	pos	M+H	C13H19N5O4	57.8	-	-4.30556578498187	-	-	-	568262	5.79772e-05
pos_2743	1-(1,2,3,4,5-Pentahydroxypent-1-yl)-1,2,3,4-tetrahydro-beta-carboline-3-carboxylate	389.131	4.28087	pos	M+Na	C17H22N2O7	-	53.0	-3.45727721327969	-	HMDB0012492	-	567936	5.79439e-05
pos_1110	N6,N6,N6-Trimethyl-L-lysine	171.149	8.7187	pos	M+H-H2O	C9H20N2O2	-	16.1	1.45841840268152	C03793	HMDB0001325;19253-88-4	19253-88-4	565866	5.77328e-05
pos_893	Isoleucyl-Serine	201.124	5.6276	pos	M+H-H2O	C9H18N2O4	-	66.3	1.59809625709399	-	HMDB0028916	-	563816	5.75236e-05
pos_410	Isopentenyl pyrophosphate	247.015	0.772567	pos	M+H	C5H12O7P2	-	8.99	8.85423436070565	C00129	LMPR01010008;HMDB0001347;358-71-4	358-71-4	561854	5.73234e-05
pos_3195	3,3',4,4'-Tetrachloroazobenzene	318.938	0.812633	pos	M+H	C12H6Cl4N2	5.03	-	6.41879240193619	-	-	-	559235	5.70562e-05
pos_792	Pteroyltriglutamic acid	732.257	4.4958	pos	M+CH3OH+H	C29H33N9O12	-	31.4	-2.44000437837658	-	HMDB0001902	89-38-3	558148	5.69453e-05
pos_2899	Valyl-Histidine	237.135	3.24537	pos	M+H-H2O	C11H18N4O3	-	44.5	1.23455151916427	-	HMDB0029129	13589-07-6	557495	5.68787e-05
pos_2407	1-Acetyl-2-methylcyclopentene	215.176	7.4047	pos	M+Na	C14H24	-	1.75	-7.02883758561752	-	HMDB0061832	-	553110	5.64313e-05
pos_3253	Maltol	127.039	0.0434833	pos	M+H	C6H6O3	79.5	-	2.66133433764962	C11918	HMDB0030776	118-71-8	552614	5.63807e-05
pos_2925	[(16R)-5,7-dihydroxy-8,8,10,16-tetramethyl-3-[1-(2-methyl-1,3-thiazol-4-yl)prop-1-en-2-yl]-12-methylidene-9-oxo-17-oxa-4-azabicyclo[14.1.0]heptadec-4-en-11-yl]oxidanesulfonic acid	648.235	2.9499	pos	M+ACN+Na	C27H40N2O8S2	-	76.7	-5.37450231161338	-	-	-	547831	5.58927e-05
pos_1868	Zerumbone	459.326	12.8875	pos	2M+Na	C15H22O	-	75.4	6.39624056638284	C20262	HMDB0245523;HMDB0036667	471-05-6	543175	5.54177e-05
pos_1876	1-AG	379.282	12.709	pos	M+H	C23H38O4	1.03	-	-5.86675353103008	-	LMGL01010032	-	542745	5.53738e-05
pos_1882	Prostaglandin F1a	321.243	12.6679	pos	M+H-2H2O	C20H36O5	-	82.2	0.509932717783329	C06475	HMDB0002685	745-62-0	539552	5.5048e-05
pos_1066	N,N-Didesmethyltramadol	200.144	8.0462	pos	M+H-2H2O	C14H21NO2	-	32.5	1.50282216307307	-	HMDB0060849;931115-27-4	931115-27-4	532190	5.42969e-05
pos_1255	5b-Pregnanediol	330.316	10.6891	pos	M+ACN+H	C21H36	-	4.62	0.653975340216772	-	HMDB0246874	-	529553	5.40279e-05
pos_1914	PE(15:0/P-18:1(11Z))	688.522	12.3233	pos	M+H	C38H74NO7P	30.9	-	-8.6013151627295	-	HMDB0008918	-	528062	5.38758e-05
pos_2649	Dexpanthenol	206.139	4.97208	pos	M+H	C9H19NO4	83.5	-	1.6519019907175	C05944	HMDB0304820;HMDB0004231	81-13-0	527061	5.37736e-05
pos_122	Cis,cis-Muconic acid	143.034	3.25832	pos	M+H-H2O, M+H	C6H6O4	64.1	-	2.62414674127757	C02480	HMDB0006331;LMFA01170077	1119-72-8	519395	5.29915e-05
pos_207	9,10-DHOME	337.235	12.4428	pos	M+H, M+Na	C18H34O4	-	21.5	0.908574156641993	C14828	HMDB0004704	125356-86-7	518116	5.2861e-05
pos_2394	Lys Val Val Gly	402.27	7.55943	pos	M+H	C18H35N5O5	57.6	-	-2.59778440743113	-	-	-	513044	5.23435e-05
pos_2163	4-(Methylnitrosamino)-1-(3-pyridyl)-1-butanone	432.238	10.2933	pos	2M+NH4	C10H13N3O2	-	25.8	7.23070954625518	C16453	HMDB0246622;HMDB0011603	64091-91-4	510311	5.20647e-05
pos_2560	Leucyl-Glycine	171.113	5.74883	pos	M+H-H2O	C8H16N2O3	-	55.8	1.24641778009143	-	HMDB0028929	-	510143	5.20476e-05
pos_1310	Arg Ala Trp	432.238	11.1618	pos	M+H	C20H29N7O4	22.0	-	6.73118778017021	-	-	-	505750	5.15994e-05
pos_389	Phenylacetaldehyde	121.065	0.600083	pos	M+H	C8H8O	37.0	-	3.29116106654183	C00601	HMDB0041610;HMDB0006236	6314-97-2;122-78-1	501047	5.11195e-05
pos_2250	Isoleucyl-Isoleucine	227.176	9.25192	pos	M+H-H2O	C12H24N2O3	-	31.2	1.21584732727921	-	HMDB0028910	-	498849	5.08953e-05
pos_777	Asticolorin B	501.17	4.43022	pos	M+H-2H2O	C33H28O7	-	59.7	0.0725245897378079	-	HMDB0030134	93376-71-7	496466	5.06521e-05
pos_2805	Vinylacetylglycine	144.066	3.84408	pos	M+H	C6H9NO3	43.2	-	1.49893503262984	-	HMDB0000894	73122-61-9	495818	5.0586e-05
pos_292	PC(O-5:0/0:0)[R]	350.171	5.93897	pos	M+H, M+Na	C13H30NO6P	11.9	-	-4.00289249905806	-	LMGP01060020	-	493232	5.03222e-05
pos_34	KAPA	188.129	7.47055	pos	M+H, M+Na, M+H-H2O	C9H17NO3	55.7	-	2.19229502653916	C01092	HMDB0240687	682799-71-9	493200	5.0319e-05
pos_814	Osmundalin	273.095	4.7033	pos	M+H-H2O	C12H18O8	-	15.2	-7.56011940424487	-	HMDB0031304	54835-71-1	491796	5.01757e-05
pos_3057	Asp Leu	247.129	1.47578	pos	M+H	C10H18N2O5	41.3	-	1.37523557924492	-	-	-	489925	4.99848e-05
pos_2018	Hydroxygaleon	707.284	11.3789	pos	2M+Na	C20H22O5	-	52.6	1.5424971696328	-	HMDB0031535	61576-09-8	487441	4.97314e-05
pos_3144	7-HYDROXYETHYLTHEOPHYLLINE	225.098	0.979367	pos	M+H	C9H12N4O3	58.6	-	1.19180307213794	-	-	-	476113	4.85756e-05
pos_2149	N,N'-Dicyclohexylurea	225.196	10.4355	pos	M+H	C13H24N2O	42.6	-	1.33238452872366	-	-	-	474339	4.83947e-05
pos_794	Formyl-5-hydroxykynurenamine	173.071	4.5147	pos	M+H-2H2O	C10H12N2O3	-	25.5	1.93678598751012	C05647	HMDB0012948;958733-17-0	958733-17-0	472323	4.8189e-05
pos_1834	1-O-2'-Hydroxy-4'-methoxycinnamoyl-b-D-glucose	776.233	13.728	pos	2M+ACN+Na	C16H20O9	-	28.2	-6.13074786741439	-	-	-	472244	4.81809e-05
pos_2117	Buddledin A	277.18	10.6193	pos	M+H	C17H24O3	76.6	-	0.990196760227829	C09623	-	62346-20-7	471826	4.81382e-05
pos_2199	3-Hydroxy-1-phenyl-1-heptadecanone	364.321	10.0037	pos	M+NH4	C23H38O2	-	60.1	0.881705528533901	-	HMDB0035678	-	470660	4.80193e-05
pos_2356	Ile Thr Pro	330.203	7.9656	pos	M+H	C15H27N3O5	21.2	-	0.581825424318046	-	-	-	470064	4.79585e-05
pos_925	Cys Glu Gln Phe	526.197	5.96735	pos	M+H	C22H31N5O8S	49.9	-	1.21719043470939	-	-	-	467551	4.77021e-05
pos_2718	Nopalinic acid	525.238	4.44043	pos	2M+H	C10H18N2O6	-	3.97	-3.65767361588129	C01683	HMDB0029437	63409-16-5	466836	4.76292e-05
pos_1267	13S-hydroxyoctadecadienoic acid	656.489	10.7879	pos	2M+ACN+Na	C18H32O3	-	0.0294	4.92725037678172	-	-	-	465243	4.74667e-05
pos_2647	L-phenylalanyl-L-hydroxyproline	279.134	4.98397	pos	M+H	C14H18N2O4	61.5	-	1.04119750046292	-	HMDB0011176	90965-82-5	464805	4.74219e-05
pos_709	Alpha-Hydrojuglone 4-O-b-D-glucoside	718.241	3.79578	pos	2M+ACN+H	C16H18O8	-	38.4	9.50104897465549	-	HMDB0034242	39015-63-9	460665	4.69995e-05
pos_2336	4-(Hydroxymethyl)benzenediazonium(1+)	288.144	8.21857	pos	2M+NH4	C7H7N2O+	-	16.4	-4.78762427819652	-	HMDB0032593	78246-53-4	455361	4.64584e-05
pos_2621	L-Methionine	150.059	5.21413	pos	M+H	C5H11NO2S	80.7	-	1.77511829203733	C00073	HMDB0033951;63-68-3;HMDB0000696	59-51-8;63-68-3	453978	4.63173e-05
pos_1855	MG(0:0/20:3(11Z,14Z,17Z)/0:0)	381.298	13.163	pos	M+H	C23H40O4	-	1.03	-5.50086515423235	-	HMDB0011545	-	453640	4.62828e-05
pos_1490	1-Stearoylglycerophosphocholine	489.361	15.0866	pos	M+H-2H2O	C26H55NO7P	-	67.8	7.08120217351088	C04230	HMDB0010384	19420-57-6	448749	4.57838e-05
pos_1784	Humuladienone	253.214	15.0978	pos	M+CH3OH+H	C15H24O	-	4.84	-9.42199045367876	-	HMDB0038208	24405-90-1	444488	4.53491e-05
pos_1245	D-erythro-Sphingosine C-17	286.274	10.5102	pos	M+H	C17H35NO2	88.0	-	0.370573510219881	-	-	-	442990	4.51963e-05
pos_890	Methionyl-Alanine	203.085	5.59142	pos	M+H-H2O	C8H16N2O3S	-	61.3	1.8109798835371	-	HMDB0028966	-	442043	4.50996e-05
pos_2663	4-Acetamido-2-aminobutanoic acid	343.162	4.83033	pos	2M+Na	C6H12N2O3	-	54.7	8.64300464758437	C06442	HMDB0031411	1190-46-1	441488	4.5043e-05
pos_1896	Ile Val Lys Lys	487.361	12.49	pos	M+H	C23H46N6O5	0.0105	-	1.83618136018902	-	-	-	440414	4.49334e-05
pos_898	N-acetyltryptophan	264.132	5.70033	pos	M+NH4	C13H14N2O3	-	52.5	-8.72940864965119	-	HMDB0255052;HMDB0013713	1218-34-4	438113	4.46987e-05
pos_1994	(Z)-7-Hexadecen-1,16-olide	285.243	11.5719	pos	M+CH3OH+H	C16H28O2	-	44.0	0.663117836236429	-	HMDB0031086	123-69-3	436288	4.45125e-05
pos_1842	Trans-2,3-Dihydroxycinnamate	181.05	13.5381	pos	M+H	C9H8O4	65.8	-	1.49828717328444	C12623	-	-	434930	4.43739e-05
pos_897	Leucyl-Threonine	197.129	5.68843	pos	M+H-2H2O	C10H20N2O4	-	28.3	1.78294116730655	-	HMDB0028939	-	434795	4.43602e-05
pos_1864	3-​Methyl-​5-​pentyl-2-​furantridecanoic acid	406.329	13.0205	pos	M+ACN+H	C23H40O3	-	82.2	-5.79468531716352	-	HMDB0061648	57818-42-5	428997	4.37686e-05
pos_679	Tyrosyl-Lysine	292.166	3.57448	pos	M+H-H2O	C15H23N3O4	-	79.7	0.0876156261745269	-	HMDB0029110	-	426873	4.35519e-05
pos_187	10'-Apo-beta-caroten-10'-al	415.237	12.6971	pos	M+K, M+2Na-H	C27H36O	-	7.79	-7.91511457864369	-	-	-	426503	4.35142e-05
pos_1908	MG(0:0/18:3(6Z,9Z,12Z)/0:0)	385.293	12.3468	pos	M+CH3OH+H	C21H36O4	-	14.4	-5.87472853384134	-	HMDB0011539	-	424088	4.32678e-05
pos_1182	Rutarin	463.103	9.88518	pos	M+K	C20H24O10	-	44.9	6.34448251714287	C09309	HMDB0030884	20320-81-4	418792	4.27275e-05
pos_667	3-Hydroxyindolin-2-one	150.055	3.5031	pos	M+H	C8H7NO2	40.5	-	1.62240872415213	C11130	-	61-71-2	418659	4.27139e-05
pos_1273	N-Pentadecylamine	228.269	10.8034	pos	M+H	C15H33N	11.5	-	1.1734175995763	-	-	-	418322	4.26795e-05
pos_1977	LAGOCHILIN	357.262	11.8101	pos	M+H	C20H36O5	2.8	-	-5.46737117419037	-	-	-	416829	4.25272e-05
pos_1109	PS(12:0/15:0)	666.428	8.67148	pos	M+H	C33H64NO10P	37.8	-	-9.14750208257366	-	LMGP03010047	-	411069	4.19395e-05
pos_527	2-Acetyl-5-tetrahydroxybutyl Imidazole	231.098	1.59992	pos	M+H	C9H14N2O5	58.1	-	1.47670837859283	-	-	-	408013	4.16277e-05
pos_572	Starch acetate	324.129	2.25568	pos	M+NH4	C12H18O9	-	46.2	1.05196620568005	-	HMDB0029891	-	407150	4.15397e-05
pos_315	Prolyl-Alanine	209.092	4.21397	pos	M+H, M+Na	C8H14N2O3	-	16.3	2.1250412158369	-	HMDB0029010	-	406509	4.14743e-05
pos_781	Norfluoxetine glucuronide	489.184	4.44043	pos	M+NH4	C22H24F3NO7	-	22.8	-0.315139743608826	-	96735-72-7;HMDB0061170	96735-72-7	403566	4.1174e-05
pos_714	5'-Deoxyadenosine	252.109	3.80717	pos	M+H	C10H13N5O3	63.3	-	1.46679915629347	C05198	-	4754-39-6	403072	4.11236e-05
pos_2911	Indole-3-carboxaldehyde	146.06	3.09415	pos	M+H	C9H7NO	84.5	-	1.42230550154813	C08493	HMDB0029737;HMDB0000195;HMDB0000197	487-89-8;87-51-4;58-63-9	402859	4.11019e-05
pos_2872	Thymine	127.051	3.4708	pos	M+H	C5H6N2O2	92.2	-	2.6839563456706	C00178	HMDB0000262;65-71-4	65-71-4	400138	4.08243e-05
pos_3153	Betaine	118.087	0.95175	pos	M+H	C5H11NO2	59.3	-	3.3754319033704	C00719	107-43-7;HMDB0000043	107-43-7;6915-17-9	397917	4.05977e-05
pos_2331	3-Isopropenylpentanedioic acid	195.062	8.2572	pos	M+Na	C8H12O4	-	19.0	-2.70848525649695	-	HMDB0032352	6839-75-4	397845	4.05903e-05
pos_1399	MG(0:0/18:2(9Z,12Z)/0:0)	355.282	12.5262	pos	M+H	C21H38O4	-	6.28	-5.55337761021775	-	HMDB0011538	-	392553	4.00504e-05
pos_1275	Euglobal Ib	419.24	10.8034	pos	M+CH3OH+H	C23H30O5	-	1.05	-6.10105760988875	-	HMDB0030033	77844-94-1	390856	3.98773e-05
pos_1825	Zopiclone N-oxide	369.085	13.929	pos	M+H-2H2O	C17H17ClN6O4	-	3.75	-2.18462067085943	-	HMDB0060913	43200-96-0	387636	3.95487e-05
pos_2719	SN-38	410.175	4.44043	pos	M+NH4	C22H20N2O5	-	29.7	9.09813502073451	C11173	HMDB0014900;86639-52-3;HMDB0060510	86639-52-3;100286-90-6	386523	3.94352e-05
pos_715	Asp Val Leu	346.198	3.80717	pos	M+H	C15H27N3O6	57.8	-	0.983768219480831	-	-	-	386206	3.94029e-05
pos_2133	Urolithin A-8-O-glucuronide	872.16	10.5042	pos	2M+ACN+Na	C19H16O10	-	0.435	-5.56244701316711	-	HMDB0060022	-	385781	3.93595e-05
pos_531	Guanine	152.057	1.62982	pos	M+H	C5H5N5O	82.1	-	1.26954021704125	C00242	73-40-5;HMDB0000132	73-40-5	385655	3.93466e-05
pos_986	N-Acetylornithine	175.108	6.786	pos	M+H	C7H14N2O3	-	17.0	1.97485570981927	C00437	HMDB0003357;HMDB0240589	6205-08-9;2185-16-2	384016	3.91794e-05
pos_2140	6-{[3-(3,4-dimethoxyphenyl)-7-methoxy-8-methyl-4-oxo-4H-chromen-5-yl]oxy}-3,4,5-trihydroxyoxane-2-carboxylic acid	557.103	10.455	pos	M+K	C25H26O12	-	15.6	-4.78347104265439	-	-	-	383810	3.91584e-05
pos_842	Clavamycin D	316.151	5.06955	pos	M+H	C13H21N3O6	43.7	-	1.19173762921019	C17364	-	103059-95-6	379026	3.86703e-05
pos_2489	(2S,2'S)-Pyrosaccharopine	300.156	6.4308	pos	M+ACN+H	C11H18N2O5	-	49.0	0.448369637738837	-	-	-	378937	3.86612e-05
pos_768	2-hydroxy-3-[4-hydroxy-3-(4-hydroxy-3-methylbut-2-en-1-yl)phenyl]propanoic acid	289.103	4.36843	pos	M+Na	C14H18O5	-	21.2	-5.52428095720709	-	-	-	372572	3.80118e-05
pos_2050	Triphenyl phosphate	327.078	11.1216	pos	M+H	C18H15O4P	84.0	-	1.08033074734557	C14235	HMDB0259262	115-86-6	372195	3.79733e-05
pos_980	Pro Trp	302.15	6.75288	pos	M+H	C16H19N3O3	85.5	-	0.766422310176698	-	-	-	370002	3.77496e-05
pos_2890	Arginyl-Valine	238.165	3.3289	pos	M+H-2H2O	C11H23N5O3	-	30.5	-3.41981063623794	-	HMDB0028722	2896-20-0	369400	3.76882e-05
pos_221	3-(5,6,6-Trimethylbicyclo[2.2.1]hept-1-yl)cyclohexanol	237.222	12.2546	pos	M+H, M+Na	C16H28O	-	16.7	1.43056168724396	-	HMDB0031851	3407-42-9	368209	3.75667e-05
pos_1379	Heptaphylline	559.257	12.159	pos	2M+H	C18H17NO2	-	20.6	-4.20222888364693	-	HMDB0030219	17750-35-5	367696	3.75144e-05
pos_751	Daucic acid	246.061	4.16758	pos	M+ACN+H	C7H8O7	-	54.5	1.96830505961844	-	HMDB0031665	34098-52-7	365673	3.73079e-05
pos_2672	Phenylalanyl-Lysine	276.171	4.78217	pos	M+H-H2O	C15H23N3O3	-	77.7	0.935367588940073	-	HMDB0029000	6456-72-0	364202	3.71579e-05
pos_1785	DG(18:2(9Z,12Z)/20:5(5Z,8Z,11Z,14Z,17Z)/0:0)	639.496	15.0866	pos	M+H	C41H66O5	-	28.7	-2.90036663643958	C00165	HMDB0007259	-	361667	3.68992e-05
pos_1836	2-amino-4-({1-[(carboxymethyl)-C-hydroxycarbonimidoyl]-2-({3-hydroxy-6-[3-(4-hydroxyphenyl)-3-oxoprop-1-en-1-yl]-5-methoxy-2,2-dimethyl-3,4-dihydro-2H-1-benzopyran-4-yl}sulfanyl)ethyl}-C-hydroxycarbonimidoyl)butanoic acid	642.211	13.6564	pos	M+H-H2O	C31H37N3O11S	-	8.33	-0.954518497275755	-	-	-	360166	3.67461e-05
pos_3041	(S)-Propane-1,2-diol	194.139	1.62982	pos	2M+ACN+H	C3H8O2	-	4.07	3.09090556413367	C02917	HMDB0006213	4254-15-3	359667	3.66952e-05
pos_2246	Phenylalanyl-Isoleucine	261.16	9.30088	pos	M+H-H2O	C15H22N2O3	-	58.5	1.44860456395933	-	HMDB0028998	22951-94-6	356857	3.64085e-05
pos_995	AZOBENZENE	183.092	6.95652	pos	M+H	C12H10N2	1.69	-	2.14419767550711	C19334	HMDB0248813	103-33-3	356430	3.6365e-05
pos_1390	Sorbitan laurate	693.477	12.3468	pos	2M+H	C18H34O6	-	14.9	-2.4353836387812	-	HMDB0029885;LMFA07011017	1338-39-2	355262	3.62458e-05
pos_2466	Diacetone alcohol	149.117	6.70447	pos	M+CH3OH+H	C6H12O2	-	1.12	2.14039260100291	-	HMDB0031511	123-42-2	353911	3.6108e-05
pos_1943	6,7-dihydro-12-epi-LTB4	371.277	12.0708	pos	M+CH3OH+H	C20H34O4	-	14.5	-5.26163671367055	-	HMDB0012838;LMFA03020070	-	352429	3.59568e-05
pos_1388	PE(19:1(9Z)/16:0)	732.548	12.3233	pos	M+H	C40H78NO8P	38.9	-	-8.36936968079304	-	LMGP02010799	-	351853	3.58979e-05
pos_2225	3-(L-Menthoxy)-2-methylpropane-1,2-diol	262.238	9.6475	pos	M+NH4	C14H28O3	-	44.8	1.16030490279183	-	HMDB0032417	195863-84-4	350723	3.57827e-05
pos_255	3-(3,5-dihydroxyphenyl)propanoic acid	165.055	10.6193	pos	M+H-H2O, M+H	C9H10O4	-	28.8	1.74752799435393	-	HMDB0125533	26539-01-5	350720	3.57823e-05
pos_1199	Palmitoylethanolamide	300.29	10.1252	pos	M+H	C18H37NO2	-	74.7	0.504935957072326	C16512	HMDB0002100	544-31-0	350299	3.57394e-05
pos_448	(E)-2-Penten-1-ol	104.108	0.940117	pos	M+NH4	C5H10O	-	35.1	6.47287627097864	-	HMDB0031604	1576-96-1	348283	3.55338e-05
pos_2329	10-Hydroxy-8-nor-2-fenchanone glucoside	299.149	8.2822	pos	M+H-H2O	C15H24O7	-	9.54	0.454415134684811	-	HMDB0033643	240495-82-3	346542	3.53561e-05
pos_944	Biotripyrrin-b	430.172	6.22178	pos	M+H-2H2O	C25H27N3O6	-	35.3	-9.32618073057891	-	HMDB0003324	158598-18-6	344678	3.51659e-05
pos_2624	Pro Gly Thr Glu	403.183	5.1896	pos	M+H	C16H26N4O8	71.6	-	1.086412625301	-	-	-	344351	3.51325e-05
pos_2428	5-Phenyl-1,3-oxazinane-2,4-dione	209.092	7.16562	pos	M+NH4	C10H9NO3	-	52.2	1.60058802532739	C16596	HMDB0060400	-	343759	3.50722e-05
pos_2430	Tyr Ser Val Leu	481.263	7.12902	pos	M+H	C23H36N4O7	1.35	-	-6.41304909464321	-	-	-	343627	3.50587e-05
pos_2432	Lucidenic acid K	437.236	7.0787	pos	M+H-2H2O	C27H36O7	-	18.9	8.14976700485616	-	HMDB0035890	-	341939	3.48865e-05
pos_1376	Esculentic acid (Phytolacca)	544.364	12.059	pos	M+ACN+H	C30H46O6	-	0.142	1.31424426004993	-	HMDB0034639	56283-68-2	341668	3.48588e-05
pos_2848	Ribothymidine	223.072	3.59233	pos	M+H-2H2O	C10H14N2O6	-	67.0	0.930848771442606	-	HMDB0000884	1463-10-1	340549	3.47447e-05
pos_1357	Resolvin D6	361.235	11.8691	pos	M+H	C22H32O4	36.3	-	-5.50282682864418	-	LMFA04030004	-	337124	3.43952e-05
pos_1810	2-{[5,7-dihydroxy-2-(3-hydroxyphenyl)-5H-chromen-3-yl]oxy}oxane-3,4,5-triol	850.252	14.3979	pos	2M+ACN+H	C20H20O9	-	13.8	-4.22153895646391	-	-	-	336946	3.43771e-05
pos_241	2-Hydroxypropyl 2-isopropyl-5-methylcyclohexyl carbonate	281.173	11.3456	pos	M+H, M+Na	C14H26O4	-	7.31	1.45238197692759	-	HMDB0059946	-	336651	3.43469e-05
pos_1757	(1(10)E,4E,6a,9b)-9-(2-Methylpropanoyloxy)-1(10),4,11(13)-germacratrien-12,6-olide	357.147	15.7614	pos	M+K	C19H26O4	-	0.354	3.46904630052591	-	HMDB0031373	-	335019	3.41804e-05
pos_1879	1-Dehydro-12-gingerdione	375.251	12.6798	pos	M+H	C23H34O4	29.1	-	-5.69157906264437	-	-	-	334800	3.41581e-05
pos_953	Tryptophyl-Aspartate	302.114	6.33647	pos	M+H-H2O	C15H17N3O5	-	61.3	0.334948795269823	-	HMDB0029079	-	334693	3.41472e-05
pos_2141	LysoSM(d18:0)	449.349	10.455	pos	M+H-H2O	C23H51N2O5P	-	23.5	-2.81564058444892	-	HMDB0012082	-	334569	3.41345e-05
pos_2023	Cyclododecanone	200.201	11.3575	pos	M+NH4	C12H22O	-	28.8	2.38334615690953	-	HMDB0031341	830-13-7	334161	3.40929e-05
pos_2158	6-(3-ethenylphenoxy)-3,4,5-trihydroxyoxane-2-carboxylic acid	631.14	10.3279	pos	2M+K	C14H16O7	-	17.8	-3.81167632682666	-	-	-	333659	3.40417e-05
pos_987	Tyrosyl-Isoleucine	277.155	6.81077	pos	M+H-H2O	C15H22N2O4	-	56.2	0.801778205833363	-	HMDB0029108	-	332836	3.39578e-05
pos_889	Alpha-CYANO-3-HYDROXYCINNAMIC ACID	190.05	5.59142	pos	M+H	C10H7NO3	52.9	-	1.99660523594741	-	-	-	330430	3.37123e-05
pos_1219	Arginyl-Isoleucine	616.422	10.2933	pos	2M+ACN+H	C12H25N5O3	-	0.0146	-6.54502603400598	-	HMDB0028712	62632-70-6	328556	3.35211e-05
pos_208	12-amino-octadecanoic acid	300.29	12.5019	pos	M+H, M+Na	C18H37NO2	49.5	-	0.437745323470203	-	LMFA01100008	-	326467	3.3308e-05
pos_951	Lanthionine ketimine	172.006	6.3127	pos	M+H-H2O	C6H7NO4S	-	34.0	1.08955399910816	-	HMDB0004823	83923-11-9	323594	3.30148e-05
pos_2418	3,4,5-trihydroxy-6-[4-(4-methyl-3-oxopent-1-en-1-yl)phenoxy]oxane-2-carboxylic acid	405.092	7.26613	pos	M+K	C18H22O8	-	58.5	-8.01268872476583	-	-	-	322905	3.29445e-05
pos_2062	(9R,13R)-1a,1b-dinor-10,11-dihydro-12-oxo-15-phytoenoic acid	267.196	11.0238	pos	M+H	C16H26O3	54.8	-	1.00065794459034	-	LMFA02010008	-	317653	3.24087e-05
pos_681	Gly Gly Pro	230.114	3.60368	pos	M+H	C9H15N3O4	51.7	-	1.57205695380543	-	-	-	317268	3.23694e-05
pos_961	6-Hydroxypentadecanedioic acid	306.228	6.44377	pos	M+NH4	C15H28O5	-	21.4	0.534995917239299	-	HMDB0031885	38076-52-7	311943	3.18261e-05
pos_472	Tephcalostan	363.09	1.03627	pos	M+H	C21H14O6	37.1	-	9.88714981260278	-	LMPK12090001	-	311813	3.18129e-05
pos_1259	4,7,11,14-hexadecatetraenoic acid	249.185	10.7414	pos	M+H	C16H24O2	44.9	-	1.52134832705596	-	LMFA01030164	-	310138	3.1642e-05
pos_1321	Cerebronic acid	402.395	11.3456	pos	M+NH4	C24H48O3	-	81.9	1.1268702131467	C17873	HMDB0039540	544-57-0	305171	3.11352e-05
pos_2219	6-beta-Hydroxy-mometasone furoate	537.14	9.7785	pos	M+H	C27H30Cl2O7	-	41.6	-8.18204230507517	-	HMDB0060783	-	304914	3.1109e-05
pos_1947	11-Hydroxyoctadecanoic acid	323.256	12.059	pos	M+Na	C18H36O3	-	7.73	1.01649456949963	-	HMDB0112183	13419-91-5	303356	3.095e-05
pos_1629	Dihydrothymine	173.029	17.9781	pos	M+2Na-H	C5H8N2O2	-	46.9	-4.0997735722812	C00906	HMDB0304210;HMDB0000079;696-04-8	19140-80-8;696-04-8	303302	3.09445e-05
pos_2438	L-Pyridosine	219.113	7.0432	pos	M+H-2H2O	C12H18N2O4	-	64.0	1.20072934369055	-	HMDB0029443	31489-08-4	303037	3.09175e-05
pos_2531	Gerrardine	326.038	5.97927	pos	M+H	C11H19NO2S4	57.7	-	2.2880335306892	C10147	-	14022-19-6	302681	3.08811e-05
pos_2473	Tyrosyl-Hydroxyproline	277.118	6.63635	pos	M+H-H2O	C14H18N2O5	-	58.6	0.581722754742063	-	HMDB0029106	936346-34-8	302479	3.08606e-05
pos_671	{3-[(1E)-5-oxo-7-phenylhepta-1,3-dien-1-yl]phenyl}oxidanesulfonic acid	755.133	3.52497	pos	2M+K	C19H18O5S	-	25.7	-6.82962613995163	-	-	-	302361	3.08485e-05
pos_2818	(1R,2S,3R)-2-Acetyl-4(5)-(1,2,3,4-tetrahydroxybutyl)imidazole	272.124	3.78357	pos	M+ACN+H	C9H14N2O5	-	21.3	0.922937573186758	-	HMDB0029756	94944-70-4	301321	3.07424e-05
pos_59	Goshuyic acid	247.167	11.6528	pos	M+NH4, M+Na, M+H-H2O	C14H24O2	-	29.7	1.69714477950572	-	HMDB0000560;LMFA01030257	39039-37-7	297451	3.03476e-05
pos_2666	Aspartyl-L-proline	213.087	4.83033	pos	M+H-H2O	C9H14N2O5	-	59.4	0.938406534183069	-	HMDB0002335	42155-95-3	296731	3.02741e-05
pos_2105	Methionyl-Aspartate	287.068	10.7414	pos	M+Na	C9H16N2O5S	-	9.03	3.27392803626451	-	HMDB0028969	-	296705	3.02714e-05
pos_180	Stearoylethanolamide	328.322	13.093	pos	M+H, M+Na	C20H41NO2	62.3	-	1.57428116656396	-	HMDB0013078	111-57-9	295392	3.01375e-05
pos_1301	3-[8-hydroxy-2-methyl-2-(4-methylpent-3-en-1-yl)-2H-chromen-5-yl]propanoic acid	317.173	11.0688	pos	M+H	C19H24O4	-	28.7	-6.1906193995974	-	-	-	294984	3.00959e-05
pos_1996	{[3,4,5-trihydroxy-6-(2,4,6-trihydroxyphenyl)oxan-2-yl]methoxy}sulfonic acid	759.076	11.5479	pos	2M+Na	C12H16O11S	-	11.0	5.98302298145482	-	-	-	294817	3.00788e-05
pos_2385	N-Acetyl-L-phenylalanine	208.097	7.68268	pos	M+H	C11H13NO3	94.6	-	1.33257797429402	C03519	HMDB0000512	2018-61-3	292863	2.98795e-05
pos_1487	PA(16:0/15:0)	679.431	14.9487	pos	M+2Na-H	C34H67O8P	-	54.2	4.22309964138106	C00416	LMGP10010912;HMDB0114835	-	292635	2.98562e-05
pos_268	N-Decanoylglycine	230.175	9.70555	pos	M+H-H2O, M+H	C12H23NO3	-	10.5	0.836940871095811	-	HMDB0013267	-	292159	2.98077e-05
pos_1928	Sorbitan oleate	429.319	12.2418	pos	M+H	C24H44O6	-	14.6	-4.79194966168026	-	HMDB0248603;HMDB0029886;LMFA07011018	1338-43-8	291801	2.97711e-05
pos_1741	Tsangane L 3-glucoside	416.268	16.0851	pos	M+ACN+H	C19H34O7	-	1.04	9.75177625242478	-	HMDB0040824	143775-68-2	288734	2.94582e-05
pos_2241	Neryl rhamnosyl-glucoside	427.234	9.3989	pos	M+H-2H2O	C22H38O10	-	28.5	3.49421853815227	-	HMDB0029349	84534-31-6	288108	2.93944e-05
pos_3198	Se-Methylselenocysteine	404.923	0.802667	pos	2M+K	C4H9NO2Se	-	0.284	1.04794788622771	C05689	HMDB0004113;26046-90-2	26046-90-2	287549	2.93373e-05
pos_2211	2-(2,3,5-trihydroxy-4-methoxyphenyl)propanoic acid	273.033	9.88518	pos	M+2Na-H	C10H12O6	-	4.45	-6.71523398942586	-	-	-	282703	2.88429e-05
pos_66	2,2,4,4,-Tetramethyl-6-(1-oxopropyl)-1,3,5-cyclohexanetrione	221.118	10.6075	pos	M+H-H2O, M+H, M+H-2H2O	C13H18O4	7.06	-	1.41177951299247	-	HMDB0033191	-	280516	2.86198e-05
pos_2694	Lactodifucotetraose	676.267	4.61952	pos	M+ACN+H	C24H42O19	-	35.3	1.22447809512422	-	HMDB0006587	20768-11-0	280057	2.8573e-05
pos_459	Asparaginyl-Histidine	252.109	0.982967	pos	M+H-H2O	C10H15N5O4	-	79.6	0.735412394647214	-	HMDB0028733	224638-52-2	280049	2.85721e-05
pos_887	Threoninyl-Alanine	155.082	5.59142	pos	M+H-2H2O	C7H14N2O4	-	43.9	1.07465536009506	-	HMDB0029054	56217-50-6	279976	2.85646e-05
pos_2874	Gly Asp Glu Asp	435.136	3.43518	pos	M+H	C15H22N4O11	46.8	-	0.279189859787681	-	-	-	279023	2.84674e-05
pos_213	Linoleamide	280.264	12.3468	pos	M+H, M+Na	C18H33NO	73.0	-	1.00674076237843	-	LMFA08010008;HMDB0062656	3072-13-7	276507	2.82107e-05
pos_372	L-Lactic acid	198.098	0.95175	pos	M+ACN+H, 2M+NH4	C3H6O3	-	41.7	3.10911868285933	C00186	HMDB0000190;HMDB0001311;79-33-4	10326-41-7;79-33-4	276139	2.81733e-05
pos_2166	Artemidiol	267.123	10.2888	pos	M+CH3OH+H	C13H14O4	-	33.3	1.07654216929709	-	HMDB0030648	54963-30-3	273014	2.78544e-05
pos_820	Tyrosyl-Alanine	235.108	4.79153	pos	M+H-H2O	C12H16N2O4	-	50.2	1.53595764524669	-	HMDB0029098	-	272414	2.77931e-05
pos_456	Val Lys	246.182	0.979367	pos	M+H	C11H23N3O3	63.9	-	1.39337847933522	-	-	-	272367	2.77884e-05
pos_2126	8,13-dihydroxy-9,11-octadecadienoic acid	313.237	10.5615	pos	M+H	C18H32O4	46.2	-	0.357655787835758	-	LMFA02000166	-	272055	2.77565e-05
pos_2393	Glu Ala Thr His	457.208	7.57143	pos	M+H	C18H28N6O8	54.5	-	9.35666723891334	-	-	-	271456	2.76955e-05
pos_2017	3-Epinobilin	388.212	11.3913	pos	M+ACN+H	C20H26O5	-	4.13	0.933324997018276	-	HMDB0036690	-	270783	2.76268e-05
pos_882	O-propanoyl-carnitine	218.139	5.53247	pos	M+H	C10H19NO4	42.5	-	1.60664831893967	C03017	HMDB0000824;LMFA07070005	20064-19-1	270414	2.75892e-05
pos_1305	Oleyl alcohol	286.311	11.1302	pos	M+NH4	C18H36O	-	31.8	0.446415861916908	-	LMFA05000684;HMDB0029632	143-28-2	268985	2.74433e-05
pos_892	Trp-Ile-OH	440.182	5.60388	pos	M+H	C23H25N3O6	52.0	-	0.823815064931627	-	-	-	268110	2.73541e-05
pos_3122	Histidinyl-Gamma-glutamate	266.125	1.03627	pos	M+H-H2O	C11H17N5O4	-	82.4	0.271378634074851	-	HMDB0028899	-	267725	2.73148e-05
pos_661	Galactosylhydroxylysine	289.14	3.38718	pos	M+H-2H2O	C12H24N2O8	-	73.9	0.295088474661704	C05547	HMDB0242167;HMDB0246151;HMDB0000600	32448-36-5	266385	2.71781e-05
pos_2030	5'-Phosphoribosyl-N-formylglycinamide	667.072	11.3	pos	2M+K	C8H15N2O9P	-	3.76	9.78764754368462	C04376	349-34-8	349-34-8	264497	2.69855e-05
pos_992	Methyl 2-aminobenzoate	152.071	6.89582	pos	M+H	C8H9NO2	54.6	-	1.2546518267013	-	HMDB0029703	134-20-3	264171	2.69522e-05
pos_1843	13,14-Dihydro PGF-1a	323.258	13.5059	pos	M+H-2H2O	C20H38O5	-	63.3	0.593836239228109	-	HMDB0005076	-	262994	2.68321e-05
pos_1968	17beta-Methoxyandrost-5-ene-3beta,16beta-diol	321.241	11.8811	pos	M+H	C20H32O3	35.7	-	-5.61156847943307	C15138	-	-	260649	2.65929e-05
pos_1512	Melleolide K	457.138	15.6663	pos	M+Na	C23H27ClO6	-	80.4	-2.78861555888953	-	HMDB0035001	-	259226	2.64477e-05
pos_3211	[(7-hydroxy-1-oxo-1H-isochromen-3-yl)methoxy]sulfonic acid	236.987	0.772567	pos	M+H-2H2O	C10H8O7S	-	25.6	4.97777161927566	-	-	-	257439	2.62653e-05
pos_1861	(S)-Angelicain	602.227	13.0449	pos	2M+NH4	C15H16O6	-	0.0665	6.97089205923201	-	HMDB0030120	49624-66-0	257070	2.62277e-05
pos_1369	Dodecanol	228.233	12.0131	pos	M+ACN+H	C12H26O	-	5.52	2.15304016204868	C02277	LMFA05000001;HMDB0011626	112-53-8	252025	2.57129e-05
pos_2299	7-Aminoflunitrazepam	266.107	8.59888	pos	M+H-H2O	C16H14FN3O	-	51.6	-4.99279954661668	-	-	-	250039	2.55104e-05
pos_2066	1-beta-hydroxymedroxyprogesterone	405.203	10.9965	pos	M+2Na-H	C22H32O4	-	76.8	6.28141896384928	-	HMDB0061065	-	248060	2.53084e-05
pos_2205	Beta-Ionone	193.159	9.94462	pos	M+H	C13H20O	56.1	-	2.57178222547867	C12287	HMDB0036565	79-77-6	246519	2.51512e-05
pos_1237	1-O-alpha-D-glucopyranosyl-1,2-eicosandiol	477.38	10.455	pos	M+H	C26H52O7	0.00826	-	3.86398806638418	-	LMFA13010005	-	246344	2.51333e-05
pos_176	Anandamide (20:2, n-6)	352.321	12.2901	pos	M+H, M+Na	C22H41NO2	2.3	-	1.03783556001952	-	LMFA08040002	-	246231	2.51219e-05
pos_2013	Cys Tyr Thr Trp	572.219	11.4249	pos	M+H	C27H33N5O7S	49.1	-	3.51139860796911	-	-	-	244835	2.49794e-05
pos_1292	Gln Lys Arg Gly	488.299	10.9749	pos	M+H	C19H37N9O6	32.1	-	9.4291607243378	-	-	-	243494	2.48426e-05
pos_2638	N2,N2-Dimethylguanosine	312.131	5.05658	pos	M+H	C12H17N5O5	60.5	-	0.822550058746607	-	HMDB0004824	2140-67-2	241161	2.46045e-05
pos_2581	Pro Ser His Pro	437.215	5.55633	pos	M+H	C19H28N6O6	54.9	-	1.14877657460074	-	-	-	240913	2.45793e-05
pos_924	3-Hydroxy-2-methylglutarate	218.103	5.94402	pos	M+ACN+H	C7H12O5	-	52.6	1.35438841575188	-	HMDB0029169	1189155-79-0	239561	2.44413e-05
pos_2474	Methionyl-Hydroxyproline	245.096	6.61172	pos	M+H-H2O	C10H18N2O4S	-	58.7	1.54754003445897	-	HMDB0028974	148305-57-1	237453	2.42263e-05
pos_2452	Tyr Pro Val	378.203	6.84762	pos	M+H	C19H27N3O5	87.0	-	0.468829106878966	-	-	-	234998	2.39757e-05
pos_1174	Macamide B	346.311	9.7531	pos	M+H	C23H39NO	-	47.1	0.551016299650303	-	HMDB0039954	74058-71-2	233162	2.37885e-05
pos_672	L-alpha-Aspartyl-L-hydroxyproline	556.188	3.53575	pos	2M+ACN+Na	C9H14N2O6	-	23.1	3.83177994615063	-	HMDB0011160	106414-01-1	233070	2.37791e-05
pos_2492	Valclavam	330.166	6.37152	pos	M+H	C14H23N3O6	71.8	-	0.756966890335191	C06668	-	98359-78-5	231837	2.36533e-05
pos_2173	C16 Sphingosine	272.259	10.2399	pos	M+H	C16H33NO2	77.2	-	0.504077622525014	-	HMDB0242181;LMSP01040008	-	231417	2.36104e-05
pos_2547	Pipecolic acid	259.165	5.83837	pos	2M+H	C6H11NO2	-	20.4	0.739254366642794	C00408	HMDB0000716;HMDB0000070	535-75-1;3105-95-1	230800	2.35475e-05
pos_1888	Stearidonic acid	259.206	12.5963	pos	M+H-H2O	C18H28O2	-	59.8	1.38493444053195	C16300	20290-75-9;HMDB0006547;LMFA01030357	20290-75-9	229297	2.33942e-05
pos_1975	Palmitoyl glucuronide	401.288	11.822	pos	M+H-H2O	C22H42O7	-	51.2	-4.40245137862006	C03033	HMDB0010331	-	228205	2.32828e-05
pos_1264	Phytosphingosine	318.301	10.7749	pos	M+H	C18H39NO3	-	35.3	1.09298298732419	C12144	LMSP01030001;HMDB0004610	554-62-1	227124	2.31724e-05
pos_857	Mercaptopurine	194.049	5.21413	pos	M+ACN+H	C5H4N4S	-	0.29	-5.0180973744119	C02380	50-44-2;HMDB0015167	50-44-2	226082	2.30661e-05
pos_2705	Pro Ser Val	302.171	4.5066	pos	M+H	C13H23N3O5	36.8	-	0.420700088192588	-	-	-	225405	2.29971e-05
pos_1274	(S)-2,3-Dihydro-6-hydroxy-5-(hydroxyacetyl)-2-isopropenylbenzofuran	267.123	10.8034	pos	M+CH3OH+H	C13H14O4	-	27.1	0.600926579837015	-	HMDB0030486	83218-05-7	224400	2.28945e-05
pos_1263	Arginyl-Glutamine	267.157	10.7644	pos	M+H-2H2O	C11H22N6O4	-	39.5	1.68290761970589	-	HMDB0028707	2483-17-2	224115	2.28654e-05
pos_860	Glu Gly Ile	318.166	5.23918	pos	M+H	C13H23N3O6	66.5	-	0.975298835785787	-	-	-	224047	2.28585e-05
pos_2338	Octadecanamide	328.26	8.19427	pos	M+2Na-H	C18H37NO	-	26.4	3.63690340984518	C13846	HMDB0034146;LMFA08010003	124-26-5	222972	2.27489e-05
pos_1084	3-hydroxy-phenylglycol	155.07	8.37337	pos	M+H	C8H10O3	36.6	-	1.4278849693603	-	-	-	222671	2.27181e-05
pos_965	L-cis-Cyclo(aspartylphenylalanyl)	263.103	6.51545	pos	M+H	C13H14N2O4	77.0	-	1.36051384397733	-	HMDB0031360	5262-10-2	221119	2.25598e-05
pos_265	Undecanedioic acid	239.126	9.99188	pos	M+NH4, M+Na	C11H20O4	-	35.8	1.65156169967956	-	HMDB0000888;LMFA01170007	1852-04-6	220521	2.24987e-05
pos_2180	12R-hydroxy-5Z,8Z,12Z-eicosatrienoic acid	340.283	10.2031	pos	M+NH4	C20H34O3	-	68.6	-5.51660691381096	-	HMDB0062290;LMFA03050012	-	219397	2.23841e-05
pos_1769	Naringin 6''-rhamnoside	790.249	15.3832	pos	M+ACN+Na	C33H42O18	-	24.5	-4.99029092177032	-	-	-	219187	2.23627e-05
pos_1989	Suillin	458.324	11.6051	pos	M+NH4	C28H40O4	-	26.8	-5.06651370770274	-	HMDB0034349	103538-03-0	217699	2.22108e-05
pos_936	Nirvanol	205.098	6.13418	pos	M+H	C11H12N2O2	32.6	-	1.86154519992475	C14916	HMDB0060533	631-07-2	217025	2.21421e-05
pos_1325	Armillarivin	402.228	11.3789	pos	M+NH4	C23H28O5	-	0.825	1.33471881120537	-	HMDB0038917	135247-97-1	213865	2.18196e-05
pos_1442	Pubesenolide	934.642	13.7035	pos	2M+NH4	C28H42O5	-	18.1	1.79087190311762	-	HMDB0033728	98569-64-3	213706	2.18034e-05
pos_2779	2-(3-Carboxy-3-(methylammonio)propyl)-L-histidine	543.292	4.02747	pos	2M+H	C11H19N4O4+	-	14.1	6.71557685711789	C04692	HMDB0011654	-	213491	2.17815e-05
pos_1881	Geranyl acetoacetate	239.162	12.6798	pos	M+H	C14H22O3	19.7	-	-8.64901960114303	-	HMDB0038256;LMFA07010896	10032-00-5	211585	2.1587e-05
pos_2122	RETUSOQUINONE	161.096	10.6075	pos	M+H	C11H12O	34.3	-	1.44975201491596	-	-	-	210426	2.14688e-05
pos_1348	Isokobusone	205.159	11.7369	pos	M+H-H2O	C14H22O2	-	38.4	1.75493275759688	C16977	HMDB0036791	24173-72-6	210234	2.14492e-05
pos_2144	D-Sedoheptulose 7-phosphate	329.006	10.455	pos	M+K	C7H15O10P	-	24.9	7.26317707238163	C05382	HMDB0001068;2646-35-7	2646-35-7;89927-08-2	209486	2.13729e-05
pos_3110	4'-Methylliquiritigenin 7-rhamnoside	381.137	1.04897	pos	M+H-2H2O	C22H24O8	-	24.6	8.38978217616656	-	-	-	208942	2.13174e-05
pos_640	Trimethylaminoacetone	116.107	3.17792	pos	M+H	C6H13NO	51.8	-	3.93184056522542	-	HMDB0012296	13429-97-5	208472	2.12694e-05
pos_1040	(+/-)-N,N-Dimethyl menthyl succinamide	186.222	7.64428	pos	M+NH4	C12H24	-	14.9	2.43490577856105	-	HMDB0032236	544714-08-1	207855	2.12065e-05
pos_3014	Alanyl-Arginine	228.146	1.97097	pos	M+H-H2O	C9H19N5O3	-	60.9	1.64054124353462	-	HMDB0028681	16709-12-9	207667	2.11873e-05
pos_2765	Penmacric acid	167.045	4.0992	pos	M+H-2H2O	C7H10N2O5	-	27.3	1.39729863070345	-	HMDB0029436	55297-13-7	206974	2.11166e-05
pos_2510	Phenylalanyl-Threonine	249.124	6.22178	pos	M+H-H2O	C13H18N2O4	-	65.7	1.16526025381811	-	HMDB0029005	51352-44-4	204236	2.08372e-05
pos_2437	8-Deoxy-11-hydroxy-13-chlorogrosheimin	321.087	7.0432	pos	M+Na	C15H19ClO4	-	36.2	2.96078918915764	-	HMDB0041037	83551-02-4	203757	2.07884e-05
pos_2387	Pro Pro Phe Glu	489.235	7.65727	pos	M+H	C24H32N4O7	25.5	-	1.16962155442894	-	-	-	203475	2.07596e-05
pos_2098	4'-O-methyl-(-)-epicatechin-3'-O-beta-glucuronide	495.152	10.7879	pos	M+H	C23H26O12	-	1.44	5.00545756711488	-	-	-	203188	2.07304e-05
pos_2067	Ile Phe Leu	392.254	10.9926	pos	M+H	C21H33N3O4	32.8	-	-0.780574447716618	-	-	-	201897	2.05986e-05
pos_1128	N-(Carbomethoxyacetyl)-4-S-chlorotryptophan	371.1	8.9015	pos	M+CH3OH+H	C15H15ClN2O5	-	25.7	0.0925495558409684	-	HMDB0030398	-	199460	2.035e-05
pos_1248	Dehydrojuvabione	265.18	10.5945	pos	M+H	C16H24O3	46.2	-	1.15554137522621	C09657	-	16060-78-9	198773	2.02799e-05
pos_2233	Leu Pro Phe	376.223	9.4964	pos	M+H	C20H29N3O4	66.2	-	0.678699303159348	-	-	-	196726	2.0071e-05
pos_1078	8-Hydroxy-deoxyguanosine	347.107	8.24063	pos	M+ACN+Na	C10H13N5O5	-	45.2	-0.855440558100213	-	HMDB0003333	88847-89-6	196217	2.00191e-05
pos_1966	(ent-2b,4S,9a)-2,4,9-Trihydroxy-10(14)-oplopen-3-one 2-(2-methylbutanoate) 9-(3-methyl-2E-pentenoate)	449.288	11.8922	pos	M+H	C26H40O6	-	18.6	-4.1645849999478	-	HMDB0040993	80489-86-7	195333	1.9929e-05
pos_2281	(4S,8R)-8,9-Dihydroxy-p-menth-1(6)-en-2-one	217.144	8.82812	pos	M+CH3OH+H	C10H16O3	-	45.0	1.70897517429914	-	HMDB0039052	402593-42-4	192580	1.96481e-05
pos_1146	2-Methylcyclohexanone	130.123	9.18962	pos	M+NH4	C7H12O	-	6.3	2.86911476388086	-	HMDB0031539	583-60-8	191909	1.95796e-05
pos_2691	3,4,5-trihydroxy-6-{5-methoxy-2-[(1E)-3-oxopent-1-en-1-yl]phenoxy}oxane-2-carboxylic acid	347.109	4.6449	pos	M+H-2H2O	C18H22O9	-	43.1	-9.47015830763173	-	-	-	190895	1.94762e-05
pos_1986	9(R)-HODE	279.232	11.6875	pos	M+H-H2O	C18H32O3	42.2	-	0.691220163987121	-	-	-	190621	1.94482e-05
pos_870	Tryptophyl-Alanine	293.161	5.34947	pos	M+NH4	C14H17N3O3	-	41.4	0.17440835725553	-	HMDB0029076	-	190547	1.94406e-05
pos_1345	7alpha-hydroxyestradiol	271.169	11.6051	pos	M+H-H2O	C18H24O3	-	29.1	0.70524053059753	-	HMDB0062741	3398-11-6	190348	1.94203e-05
pos_2591	5-Methyldeoxycytidine	274.14	5.43662	pos	M+CH3OH+H	C10H15N3O4	-	43.2	1.01449524925845	C03592	HMDB0002224	838-07-3	186251	1.90024e-05
pos_1980	D-erythro-Sphingosine C-15	258.243	11.7856	pos	M+H	C15H31NO2	46.8	-	2.118805345985	-	-	-	185236	1.88988e-05
pos_2660	3,4,5-trihydroxy-6-[(oxolan-2-yl)methoxy]oxane-2-carboxylic acid	296.134	4.87742	pos	M+NH4	C11H18O8	-	70.3	0.517942782550619	-	-	-	183867	1.87591e-05
pos_257	Methyl 4-[2-(2-formyl-vinyl)-3-hydroxy-5-oxo-cyclopentyl]-butanoate	237.113	10.583	pos	M+H-H2O, M+H	C13H18O5	31.5	-	1.57226002185355	-	LMFA01050152	-	183551	1.87269e-05
pos_1039	Triacanthine	204.125	7.60858	pos	M+H	C10H13N5	51.8	-	1.6919698062029	C08435	-	10091-84-6	183548	1.87265e-05
pos_999	5-Hydroxyindoleacetic acid	192.066	7.0432	pos	M+H	C10H9NO3	92.4	-	2.12766929029184	C05635	54-16-0;HMDB0000763	54-16-0	183054	1.86762e-05
pos_2263	3b,17b-Dihydroxyetiocholane	356.255	9.0366	pos	M+ACN+Na	C19H32O2	-	19.8	-4.54680440041447	-	HMDB0000369	6038-31-9	182746	1.86448e-05
pos_2627	Succinylproline	216.087	5.14232	pos	M+H	C9H13NO5	86.1	-	1.6516882679784	C11711	-	63250-32-8	182130	1.85818e-05
pos_1140	Thr Tyr Tyr His	583.256	9.0877	pos	M+H	C28H34N6O8	41.0	-	8.306630901748	-	-	-	181979	1.85664e-05
pos_1491	4-Hydroxy-5-(3',4',5'-trihydroxyphenyl)-valeric acid-O-methyl-O-glucuronide	413.111	15.0978	pos	M+H-2H2O	C18H24O13	-	0.00943	8.09746866529527	-	-	-	180972	1.84637e-05
pos_1225	Dihydroisoalantolactone	235.17	10.3555	pos	M+H	C15H22O2	51.3	-	1.53431151124314	-	HMDB0035935	-	180886	1.84549e-05
pos_2001	Sterebin A	343.246	11.5262	pos	M+CH3OH+H	C18H30O4	-	2.77	-6.19161502076627	-	HMDB0035337	107647-14-3	180603	1.84261e-05
pos_2626	Dodecanedioic acid	248.186	5.14232	pos	M+NH4	C12H22O4	-	68.0	2.15684387047143	C02678	HMDB0000933;LMFA01170009;HMDB0000623	6402-36-4;693-23-2	180172	1.83821e-05
pos_662	Arginyl-Tyrosine	355.209	3.41188	pos	M+NH4	C15H23N5O4	-	23.9	0.950010287380205	-	HMDB0028721	74863-12-0	179954	1.83599e-05
pos_2341	PS(12:0/14:0)	652.412	8.15548	pos	M+H	C32H62NO10P	38.4	-	-9.89089729170482	-	LMGP03010972	-	179151	1.82779e-05
pos_2918	Uridine	245.077	3.02748	pos	M+H	C9H12N2O6	63.4	-	1.54806032255053	C00299	HMDB0000296;58-96-8	58-96-8	178759	1.8238e-05
pos_934	S-4-Hydroxymephenytoin	235.108	6.0978	pos	M+H	C12H14N2O3	39.4	-	1.78682965634479	-	HMDB0013894	-	178326	1.81938e-05
pos_1983	4-Ethylphenol	123.081	11.7369	pos	M+H	C8H10O	26.4	-	3.48206135275033	C13637	HMDB0029306	123-07-9	177409	1.81003e-05
pos_209	6-[5]-ladderane-1-hexanol	283.203	12.4174	pos	M+H, M+Na	C18H28O	41.2	-	1.32337880436485	-	LMFA05000063	-	177021	1.80607e-05
pos_1006	2-Propylisonicotinic acid	166.087	7.16562	pos	M+H	C9H11NO2	52.8	-	1.9335874444348	-	-	-	176872	1.80455e-05
pos_643	Methionyl-Histidine	269.107	3.23263	pos	M+H-H2O	C11H18N4O3S	-	45.8	0.791446298913814	-	HMDB0028975	-	175155	1.78703e-05
pos_1964	Desmethylnortriptyline	540.333	11.9169	pos	2M+ACN+H	C18H19N	-	33.8	-9.03766617691185	-	HMDB0060531	4444-42-2	174434	1.77967e-05
pos_2077	9-OxoODE	295.227	10.9318	pos	M+H	C18H30O3	73.5	-	1.44601375448691	C14766	HMDB0004669;LMFA02000274;LMFA02000251	-	174254	1.77783e-05
pos_1478	DG(18:2(9Z,12Z)/20:5(5Z,8Z,11Z,14Z,17Z)/0:0)[iso2]	639.496	14.7573	pos	M+H	C41H66O5	37.2	-	-2.93976389274782	-	LMGL02010143	-	174137	1.77664e-05
pos_1988	Dihydroceramide	371.327	11.63	pos	M+ACN+H	C19H39NO3	-	1.42	0.638382045316688	C12126	HMDB0006752;HMDB0011761	2304-80-5	173568	1.77084e-05
pos_1338	Cincassiol B	383.204	11.5262	pos	M+H-H2O	C20H32O8	-	37.1	-5.15588391925402	-	HMDB0036855	73599-13-0	172272	1.75761e-05
pos_1500	3-hydroxy-2-(4-hydroxy-3,5-dimethoxyphenyl)-5-sulfino-3,4-dihydro-2H-1-benzopyran-7-olate	415.106	15.3368	pos	M+CH3OH+H	C17H18O8S	-	1.59	0.82758983542197	-	-	-	171883	1.75364e-05
pos_2087	(Z)-9-Cycloheptadecen-1-one	268.264	10.8132	pos	M+NH4	C17H30O	-	19.3	0.695801036478404	-	HMDB0031336	542-46-1	170977	1.7444e-05
pos_1193	3,4,5-trihydroxy-6-(2-methyl-3-phenylpropoxy)oxane-2-carboxylic acid	309.131	10.04	pos	M+H-H2O	C16H22O7	-	10.4	-6.46577423763859	-	-	-	170877	1.74338e-05
pos_829	Cys Phe Glu	398.142	4.90035	pos	M+H	C17H23N3O6S	46.1	-	9.57941556423545	-	-	-	167707	1.71104e-05
pos_234	(2'E,4'Z,7'Z,8E)-Colnelenic acid	310.238	11.6875	pos	M+NH4, M+Na	C18H28O3	-	22.2	0.621129333551711	-	-	-	167495	1.70887e-05
pos_2554	Naproxen O-glucuronide	470.142	5.77997	pos	M+ACN+Na	C20H22O9	-	59.7	0.467066963739731	-	HMDB0060923	-	167467	1.70859e-05
pos_2453	Tyrosyl-Valine	263.139	6.84762	pos	M+H-H2O	C14H20N2O4	-	53.7	0.967009209922816	-	HMDB0029118	-	165547	1.689e-05
pos_1993	Dodecyl glucoside	371.241	11.5719	pos	M+Na	C18H36O6	10.1	-	0.940791705655744	-	-	-	165380	1.68729e-05
pos_2522	S-Acetylphosphopantetheine	401.115	6.07575	pos	M+H	C13H25N2O8PS	59.2	-	0.920045239482368	C03725	-	-	164270	1.67598e-05
pos_2101	Glycerol 1-(5-hydroxydodecanoate)	273.206	10.7644	pos	M+H-H2O	C15H30O5	-	40.7	0.966621908842633	-	HMDB0040168	26446-32-2	163937	1.67258e-05
pos_2275	7-Hydroxy-6-(methoxyacetyl)-2,2-dimethyl-2H-1-benzopyran	287.068	8.87573	pos	M+K	C14H16O4	-	7.57	0.926834626411409	-	HMDB0029774	22037-34-9	163871	1.6719e-05
pos_2567	Ascorbalamic acid	281.099	5.68843	pos	M+NH4	C9H13NO8	-	24.1	5.64464579163218	-	HMDB0029944	41679-87-2	162585	1.65879e-05
pos_651	(S)-Succinyldihydrolipoamide	272.077	3.3289	pos	M+H-2H2O	C12H21NO4S2	-	17.9	-1.97428915732993	C01169	HMDB0001177	-	162199	1.65484e-05
pos_676	Alpha-Rotunol	257.15	3.56427	pos	M+Na	C15H22O2	-	26.0	-5.93956896896462	-	HMDB0035869	24405-56-9	162113	1.65397e-05
pos_2401	(S)-ATPA	229.119	7.43597	pos	M+H	C10H16N2O4	65.6	-	1.40360102253357	C13733	-	-	160845	1.64103e-05
pos_2463	Tocopheronic acid	358.161	6.75288	pos	M+ACN+Na	C16H22O5	-	16.8	-4.60528095799976	-	HMDB0030555	1948-76-1	159949	1.63189e-05
pos_1015	Farnesylcysteine	358.244	7.26613	pos	M+CH3OH+H	C18H31NO2S	-	25.0	8.50423999460973	C19691	HMDB0011627	68000-92-0	159918	1.63157e-05
pos_1945	Glyuranolide	530.348	12.059	pos	M+NH4	C31H44O6	-	17.8	1.4014796006864	-	HMDB0038745	123914-44-3	159194	1.62418e-05
pos_2573	4-Hydroxyhydratropate	167.071	5.60388	pos	M+H	C9H10O3	33.6	-	1.82946238418121	C03080	HMDB0041683	938-96-5	157147	1.6033e-05
pos_1306	12-hydroxyicosanoic acid	346.332	11.1422	pos	M+NH4	C20H40O3	-	39.0	1.44080962014106	-	HMDB0061664	-	156475	1.59644e-05
pos_2901	6-Formylindolo [3,2-B] carbazole	285.102	3.22075	pos	M+H	C19H12N2O	21.5	-	-1.90050435114834	-	-	-	155233	1.58377e-05
pos_1065	Tyrosyl-Phenylalanine	311.139	7.98308	pos	M+H-H2O	C18H20N2O4	-	43.5	0.323025649916487	-	HMDB0029112	-	154642	1.57774e-05
pos_1420	Doristerol	369.352	13.0205	pos	M+H-H2O	C27H46O	-	29.7	0.487464593593482	-	HMDB0029815	566-99-4	154430	1.57558e-05
pos_1341	Ricinoleic acid	316.285	11.5479	pos	M+NH4	C18H34O3	-	42.6	0.878586597746864	C08365	HMDB0034297;LMFA02000184	141-22-0	153964	1.57082e-05
pos_1941	3-Hydroxy-8'-apo-epsilon-caroten-8'-al	415.303	12.0801	pos	M+H-H2O	C30H40O2	-	15.9	8.72637860133381	-	-	-	152774	1.55868e-05
pos_2746	Isoleucyl-Threonine	215.139	4.2572	pos	M+H-H2O	C10H20N2O4	-	38.2	1.22251789428113	-	HMDB0028917	-	150600	1.5365e-05
pos_1936	1-(beta-D-Glucopyranosyloxy)-3-octanone	271.154	12.116	pos	M+H-2H2O	C14H26O7	-	11.6	0.750153498479286	-	HMDB0031315	194919-40-9	148355	1.5136e-05
pos_2267	3-Oxododecanoic acid	232.191	8.94963	pos	M+NH4	C12H22O3	-	42.7	1.71214572804258	C02367	HMDB0010727	-	148291	1.51295e-05
pos_1410	Sorbitan stearate	413.324	12.7322	pos	M+H-H2O	C24H46O6	-	5.72	-5.04011993437914	-	LMFA07011020;HMDB0029888	1338-41-6	146229	1.49191e-05
pos_2461	Indole-3-acetamide	175.087	6.76523	pos	M+H	C10H10N2O	71.7	-	2.23553198476924	C02693	HMDB0029739	879-37-8	145712	1.48663e-05
pos_2148	5-[(6-{[(2-carboxyacetyl)oxy]methyl}-3,4,5-trihydroxyoxan-2-yl)oxy]-3,7-dihydroxy-2-(4-hydroxyphenyl)-1lambda⁴-chromen-1-ylium	552.148	10.4355	pos	M+CH3OH+H	C24H23O13+	-	13.8	0.969060042349834	-	-	-	144939	1.47875e-05
pos_1314	Heptadecanal	296.295	11.2061	pos	M+ACN+H	C17H34O	-	4.6	-0.0876156070152229	-	LMFA06000097;HMDB0031039	629-90-3	144490	1.47417e-05
pos_532	Cytidine	244.093	1.62982	pos	M+H	C9H13N3O5	52.7	-	1.68452422717531	C00475	HMDB0000089;65-46-3;HMDB0248553	65-46-3	143950	1.46865e-05
pos_971	Dopaquinone	237.087	6.61172	pos	M+ACN+H	C9H9NO4	-	51.7	1.54769608607226	C00822	HMDB0001229;HMDB0039119;4430-97-1 25520-73-4	4430-97-1;25520-73-4;4430-97-1;4430-97-1 25520-73-4	143599	1.46508e-05
pos_761	Neohesperidose	368.155	4.2572	pos	M+ACN+H	C12H22O10	-	27.1	1.13137483872508	C08244	HMDB0029523;HMDB0302540	17074-02-1	142487	1.45373e-05
pos_2525	JWH 081 N-(5-hydroxypentyl)	388.187	6.05137	pos	M+H	C25H25NO3	9.71	-	-9.68929660297363	-	-	-	142271	1.45153e-05
pos_749	Hydroxyprolyl-Valine	231.134	4.09415	pos	M+H	C10H18N2O4	43.6	-	1.52922159046886	-	HMDB0028876	-	141945	1.4482e-05
pos_1400	(E)-3,7-Dimethyl-2,6-octadienyl heptanoate	267.23	12.5487	pos	M+H	C17H30O2	11.6	-	-7.95090933092805	-	LMFA07010619	-	141384	1.44248e-05
pos_1890	2-(14,15-Epoxyeicosatrienoyl) Glycerol	427.303	12.5487	pos	M+CH3OH+H	C23H38O5	-	21.0	-5.28352579581926	-	HMDB0013651	848667-56-1	141331	1.44193e-05
pos_2570	N-Acetyl-DL-methionine	192.069	5.65215	pos	M+H	C7H13NO3S	90.3	-	2.50445086355268	-	-	-	139797	1.42629e-05
pos_843	Homoglutamine	161.092	5.08207	pos	M+H	C6H12N2O3	31.4	-	2.22841901642146	-	-	-	139609	1.42437e-05
pos_1929	(E)-3-decen-1-ol	376.319	12.2418	pos	2M+ACN+Na	C10H20O	-	0.183	0.723294346835525	-	HMDB0013810	10339-60-3	137771	1.40561e-05
pos_3146	D-altro-D-manno-Heptose	233.063	0.962	pos	M+Na	C7H14O7	-	3.8	1.49272184662474	C06397	HMDB0029952	1961-73-5	137744	1.40534e-05
pos_835	Cardiospermin	276.108	5.00933	pos	M+H	C11H17NO7	39.0	-	1.15945349280408	C08328	-	54525-10-9	137059	1.39835e-05
pos_2631	1-Phenylethylamine	166.061	5.11817	pos	M+2Na-H	C8H11N	-	6.08	9.37130529397564	C02455	HMDB0002017	98-84-0;98-84-0;618-36-0	136595	1.39362e-05
pos_2295	(+/-)-1,5-Hexanediol	278.233	8.67148	pos	2M+ACN+H	C6H14O2	-	19.8	1.28442599886731	-	HMDB0031490	-	136316	1.39077e-05
pos_2037	5-Hydroxy-7-(4-hydroxyphenyl)-1-phenyl-3-heptanone	299.162	11.2061	pos	M+H	C19H22O3	11.1	-	-7.7957841209446	-	HMDB0033711	83161-96-0	136015	1.3877e-05
pos_2426	Leu Pro Thr	330.203	7.19047	pos	M+H	C15H27N3O5	37.0	-	0.982752849388529	-	-	-	135985	1.38739e-05
pos_489	DG(16:1n7/0:0/18:2n6)	622.544	1.16553	pos	M+NH4	C38H68O5	-	1.21	5.58826014644959	-	HMDB0056163	-	135059	1.37795e-05
pos_1204	Triphenylphosphine oxide	279.093	10.1974	pos	M+H	C18H15OP	41.9	-	-0.790703811985269	-	-	-	132914	1.35607e-05
pos_1402	1-Monopalmitin	331.285	12.5605	pos	M+H	C19H38O4	62.9	-	1.02887228062346	-	HMDB0245964;HMDB0011564	32899-41-5	132914	1.35606e-05
pos_1323	8,8-Diethoxy-2,6-dimethyl-2-octanol	288.253	11.3575	pos	M+ACN+H	C14H30O3	-	20.3	0.511654167561027	-	HMDB0034557	7779-94-4	132897	1.35589e-05
pos_1833	5alpha-pregnane-3,20-dione	317.245	13.7624	pos	M+H	C21H32O2	32.1	-	-6.88133066528222	C03681	HMDB0003759;LMST02030170	566-65-4	132319	1.34999e-05
pos_1787	1-Palmitoyl-2-oleoyl-3-linoleoyl-rac-glycerol	857.758	14.9487	pos	M+H	C55H100O6	90.0	-	-1.68566679309934	-	-	-	132040	1.34714e-05
pos_2414	N-Nitroso-3-hydroxypyrrolidine	233.126	7.33903	pos	2M+H	C4H8N2O2	-	18.0	8.84665824394606	-	HMDB0061163	-	131891	1.34562e-05
pos_2230	Phenylalanylphenylalanine	295.144	9.53242	pos	M+H-H2O	C18H20N2O3	-	42.0	0.519081286094436	-	HMDB0013302	2577-40-4	130991	1.33644e-05
pos_2520	Tryptophyl-Serine	274.119	6.0978	pos	M+H-H2O	C14H17N3O4	-	53.4	0.98784829341578	-	HMDB0029092	-	130878	1.33529e-05
pos_1327	N-Lauroylglycine	258.207	11.4029	pos	M+H	C14H27NO3	-	28.7	1.9531930238158	-	HMDB0013272	-	130745	1.33393e-05
pos_719	1-(beta-D-Ribofuranosyl)-1,4-dihydronicotinamide	257.113	3.86732	pos	M+H	C11H16N2O5	66.8	-	0.801850962882775	C15497	HMDB0011648;HMDB0011643	-	129923	1.32555e-05
pos_1934	17-Hydroxy-E4-neuroprostane	377.23	12.1389	pos	M+H	C22H32O5	-	30.6	-5.3150597534521	-	HMDB0012601	-	128899	1.3151e-05
pos_2618	Tryptophyl-Histidine	324.146	5.21413	pos	M+H-H2O	C17H19N5O3	-	55.8	1.13661624250255	-	HMDB0029085	-	128750	1.31357e-05
pos_2540	Phytosphingosine-1-P	362.244	5.89508	pos	M+H-2H2O	C18H40NO6P	-	3.44	-4.11961784203663	-	HMDB0012280	-	128425	1.31027e-05
pos_2162	P-Tolualdehyde	121.065	10.3018	pos	M+H	C8H8O	37.5	-	3.40226950329496	C06758	HMDB0029638	104-87-0	126805	1.29373e-05
pos_2889	Methionyl-Threonine	539.162	3.34113	pos	2M+K	C9H18N2O4S	-	20.0	1.98858902765176	-	HMDB0028983	-	125824	1.28373e-05
pos_720	Kyotorphin	320.172	3.86732	pos	M+H-H2O	C15H23N5O4	-	74.2	0.619613421336816	C02993	HMDB0005768;HMDB0029099	70904-56-2	125332	1.27871e-05
pos_1995	Methyl jasmonate	449.288	11.5604	pos	2M+H	C13H20O3	-	25.1	-4.88434651317886	C11512	LMFA02020010;HMDB0301800;HMDB0036583	1211-29-6;95722-42-2	125289	1.27827e-05
pos_1142	Vulgarone A	219.175	9.1397	pos	M+H	C15H22O	47.5	-	1.4130434039553	-	HMDB0036733	62065-10-5	125047	1.2758e-05
pos_895	Trp Gly	262.119	5.65215	pos	M+H	C13H15N3O3	76.4	-	1.32398750127785	-	-	-	124736	1.27263e-05
pos_2138	3-hydroxypristanic acid	332.316	10.4676	pos	M+NH4	C19H38O3	-	21.5	0.94805441190864	-	HMDB0061651	-	124424	1.26944e-05
pos_1946	Cortolone	399.272	12.059	pos	M+CH3OH+H	C21H34O5	-	3.55	-5.38507893439044	C05481	LMST02030227;HMDB0003128	516-42-7	124304	1.26822e-05
pos_1005	Met Cys Asp Trp	554.178	7.12902	pos	M+H	C23H31N5O7S2	42.5	-	7.56978631706264	-	-	-	122891	1.2538e-05
pos_3001	Gamma-Glutamylarginine	286.151	2.09462	pos	M+H-H2O	C11H21N5O5	-	48.1	0.122591215694129	-	HMDB0029143	31106-03-3	121745	1.2421e-05
pos_2637	Ile Thr	233.15	5.06955	pos	M+H	C10H20N2O4	47.1	-	1.69025192537922	-	-	-	120879	1.23327e-05
pos_2512	S-[2-(N7-Guanyl)ethyl]-N-acetyl-L-cysteine	341.1	6.20955	pos	M+H	C12H16N6O4S	48.9	-	-8.8603276800238	C14877	-	-	119896	1.22325e-05
pos_798	(2-{[3-(3,4-dihydroxyphenyl)prop-2-enoyl]oxy}ethyl)trimethylazanium	308.172	4.57188	pos	M+ACN+H	C14H20NO4+	-	5.32	-4.40070868989964	-	-	-	119484	1.21904e-05
pos_2436	L-Nicotianine	189.066	7.05543	pos	M+H-2H2O	C10H12N2O4	-	48.5	1.94745034861645	-	HMDB0029397	19701-79-2	119483	1.21903e-05
pos_1191	Cucurbic acid	245.175	10.0037	pos	M+CH3OH+H	C12H20O3	-	44.9	2.09942321659064	C08482	HMDB0029388	58240-50-9	119176	1.2159e-05
pos_2328	URSINIC ACID	277.107	8.28725	pos	M+H	C15H16O5	74.4	-	0.874781062861039	-	-	-	118750	1.21155e-05
pos_2248	Chlorosesamone	275.049	9.27657	pos	M+H-H2O	C15H13ClO4	-	7.91	6.08398507862119	-	HMDB0035529	-	117992	1.20382e-05
pos_1374	Vaccenic acid	283.263	12.059	pos	M+H	C18H34O2	16.5	-	0.498731140865295	C08367	HMDB0240219;HMDB0244344;HMDB0003231	693-72-1;506-17-2	117070	1.19441e-05
pos_1425	MG(0:0/18:1(11Z)/0:0)	379.282	13.1403	pos	M+Na	C21H40O4	-	1.04	1.08895151743127	-	HMDB0011536	-	116180	1.18533e-05
pos_824	Thr Leu	233.15	4.8541	pos	M+H	C10H20N2O4	68.2	-	1.53799895819526	-	-	-	115435	1.17773e-05
pos_864	Galactaric acid	252.073	5.28732	pos	M+ACN+H	C6H10O8	-	43.4	8.10331544099731	C00879	HMDB0000639;LMFA01170107	526-99-8	114682	1.17005e-05
pos_1141	Tetraphyllin B	332.07	9.11398	pos	M+2Na-H	C12H17NO7	-	30.4	-4.66183355567513	-	HMDB0029914	34323-07-4	113415	1.15712e-05
pos_818	Pro Ile	229.155	4.78217	pos	M+H	C11H20N2O3	22.6	-	1.44473797481419	-	-	-	113176	1.15468e-05
pos_984	Ile Ile	245.186	6.76523	pos	M+H	C12H24N2O3	33.4	-	1.61187722374591	-	-	-	112516	1.14795e-05
pos_323	Allysine	146.081	3.8315	pos	M+H-H2O, M+H	C6H11NO3	-	41.9	2.23064360648682	C04076	1962-83-0;HMDB0001263;HMDB0303320	1962-83-0;6665-12-9	112050	1.1432e-05
pos_1970	9'-desmethylgranisetron	331.213	11.8569	pos	M+CH3OH+H	C17H22N4O	-	42.5	-0.974773908927364	-	-	-	110180	1.12411e-05
pos_2220	17-hydroxyandrostane-3-glucuronide	485.276	9.7531	pos	M+H	C25H40O9	44.9	-	3.52349512151825	C03033	LMST05010036;HMDB0010359;LMST05010059	65535-18-4	110173	1.12405e-05
pos_1364	25-Hydroxyvitamin D3-26,23-lactone	467.254	11.9538	pos	M+K	C27H40O4	-	1.87	-3.67821825659405	-	HMDB0060126	-	109863	1.12089e-05
pos_2865	Val Pro Gly	272.161	3.5031	pos	M+H	C12H21N3O4	38.7	-	0.988780539772839	-	-	-	109249	1.11462e-05
pos_1179	1,1,2-Trimethyl-3,5-bis(1-methylethenyl)cyclohexane	270.218	9.82508	pos	M+ACN+Na	C15H26	-	2.57	-6.93108801236017	-	HMDB0061780	-	109107	1.11317e-05
pos_2697	Phe Gln	294.145	4.58367	pos	M+H	C14H19N3O4	70.8	-	0.578112786122671	-	-	-	109014	1.11222e-05
pos_772	Methionyl-Valine	290.153	4.41158	pos	M+ACN+H	C10H20N2O3S	-	13.9	0.327250694956308	-	HMDB0028986	-	108777	1.1098e-05
pos_2810	Gly Val Gln	303.166	3.80717	pos	M+H	C12H22N4O5	34.1	-	0.406040169246943	-	-	-	108284	1.10477e-05
pos_1188	10-oxo-5,8-decadienoic acid	183.102	9.95705	pos	M+H	C10H14O3	33.0	-	2.45775602820961	-	LMFA01060085	-	107726	1.09908e-05
pos_1962	9-OxoOTrE	293.209	11.9538	pos	M+H	C18H28O3	52.1	-	-7.04045914074866	-	-	-	107449	1.09626e-05
pos_2687	Alpha-Amylcinnamyl acetate	291.134	4.68102	pos	M+2Na-H	C16H22O2	-	13.1	3.58049735392437	-	HMDB0036207	7493-78-9	107113	1.09283e-05
pos_2027	1-Phenyl-1-pentanone	163.112	11.3341	pos	M+H	C11H14O	33.4	-	1.60433249061006	-	HMDB0031208	1009-14-9	106817	1.08981e-05
pos_2458	(2Z)-3-hydroxy-2-(phenylmethylidene)heptanoic acid	279.097	6.7745	pos	M+2Na-H	C14H18O3	-	13.5	2.23484198050499	-	-	-	106644	1.08804e-05
pos_1352	Goshonoside F2	449.288	11.822	pos	M+H-2H2O	C26H44O8	-	8.28	-4.28975464418724	-	HMDB0038540	90851-25-5	105183	1.07313e-05
pos_1312	6-Gingerol	295.191	11.185	pos	M+H	C17H26O4	52.6	-	0.605985445737017	C10462	HMDB0252720;HMDB0005783	58253-27-3;23513-14-6	105082	1.0721e-05
pos_1354	12-OPDA	293.209	11.8315	pos	M+H	C18H28O3	43.6	-	-7.03899187403448	C01226	HMDB0301804	85551-10-6	103679	1.05779e-05
pos_1335	Campestanol	385.379	11.491	pos	M+H-H2O	C28H50O	-	0.427	-9.61345614997967	C15787	HMDB0000534;LMST01030103	474-60-2	103642	1.05741e-05
pos_1889	B-D-Glucuronopyranosyl-(1->3)-a-D-galacturonopyranosyl-(1->2)-L-rhamnose	499.129	12.5605	pos	M+H-H2O	C18H28O17	-	0.304	-0.954702402642382	-	HMDB0039728	-	102890	1.04974e-05
pos_2856	Epidermin	294.155	3.54535	pos	M+CH3OH+H	C11H19NO6	-	57.3	-0.34173600579125	-	HMDB0034777	126050-09-7	102499	1.04575e-05
pos_2657	Pro Gly Glu Thr	403.183	4.90035	pos	M+H	C16H26N4O8	65.2	-	1.02060186795101	-	-	-	102082	1.0415e-05
pos_1331	Lactapiperanol C	324.217	11.4489	pos	M+ACN+H	C16H26O4	-	16.0	0.763694807543169	-	HMDB0033630	243447-93-0	101297	1.03349e-05
pos_707	Portulacaxanthin II	392.149	3.78357	pos	M+NH4	C18H18N2O7	-	32.9	9.42148654269244	C08565	HMDB0012281	135545-98-1	100996	1.03041e-05
pos_2897	6-Methyltetrahydropterin	182.103	3.28145	pos	M+H	C7H11N5O	-	39.4	-4.97069878636418	-	HMDB0002249	942-41-6	97969.4	9.99537e-06
pos_2535	Pro Phe Pro Glu	489.235	5.93217	pos	M+H	C24H32N4O7	27.3	-	0.994987921101804	-	-	-	96434.7	9.8388e-06
pos_840	Leu Val	231.171	5.05658	pos	M+H	C11H22N2O3	53.8	-	1.70753080648474	-	-	-	95542.8	9.7478e-06
pos_1221	11,14,17-Eicosatrienoic acid	329.244	10.3018	pos	M+Na	C20H34O2	-	15.7	-4.72539787120197	C16522	LMFA01030159;HMDB0060039;HMDB0244373	17046-59-2	95014.7	9.69392e-06
pos_1885	Dihydroisolysergic acid II	271.146	12.6187	pos	M+H	C16H18N2O2	33.9	-	6.940551169851	-	-	-	94970.1	9.68937e-06
pos_2238	Bis(1-methylethyl) hexanedioate	231.159	9.4735	pos	M+H	C12H22O4	-	18.4	1.31399243751501	C14523	HMDB0041613	6938-94-9	94969.8	9.68934e-06
pos_928	1,9-Nonanedithiol	234.134	6.05137	pos	M+ACN+H	C9H20S2	-	5.55	-2.23149972160621	-	HMDB0031710	3489-28-9	94935.7	9.68586e-06
pos_2344	N-lactoyl-phenylalanine	238.108	8.09318	pos	M+H	C12H15NO4	84.8	-	1.5852468736435	-	HMDB0062175	183241-73-8	94377	9.62886e-06
pos_2835	Gynocardin	268.082	3.67517	pos	M+H-2H2O	C12H17NO8	-	45.5	1.53314736618539	C08331	HMDB0029913	14332-17-3	93777.2	9.56766e-06
pos_1329	Panaxynol	267.172	11.437	pos	M+Na	C17H24O	-	40.6	0.874085399558166	C08450	LMFA05000019;HMDB0039588;HMDB0244256;LMFA05000689	81203-57-8;21852-80-2	93427.2	9.53196e-06
pos_2836	Val Gly Pro	272.161	3.66218	pos	M+H	C12H21N3O4	42.8	-	0.824568388869777	-	-	-	91797.7	9.36571e-06
pos_1353	2,3-Secoporrigenin	493.314	11.822	pos	M+CH3OH+H	C27H40O6	-	4.02	-3.95737284400684	-	HMDB0030909	189014-46-8	91019	9.28626e-06
pos_2002	Cis-6,7-epoxy-9Z-heptadecene	253.253	11.5262	pos	M+H	C17H32O	32.8	-	1.30241117862593	-	LMFA12000271	-	90605.4	9.24406e-06
pos_652	7-Methylguanosine	298.115	3.35188	pos	M+H	C11H15N5O5	74.2	-	0.442676555857967	-	HMDB0001107;HMDB0005862	2140-77-4;20244-86-4	90320.6	9.215e-06
pos_2422	(22E)-26,26,26,27,27,27-hexafluoro-1alpha,25-dihydroxy-22,23-didehydrovitamin D3	523.267	7.22855	pos	M+H	C27H36F6O3	49.3	-	5.24815958680986	-	LMST03020082	-	89589	9.14036e-06
pos_1940	Pinolenic Acid methyl ester	293.248	12.0917	pos	M+H	C19H32O2	36.3	-	0.519968700693902	-	-	-	89391.9	9.12025e-06
pos_2374	1,2,10-Trihydroxydihydro-trans-linalyl oxide 7-O-beta-D-glucopyranoside	424.219	7.86777	pos	M+ACN+H	C16H30O10	-	31.7	3.77606786036859	-	HMDB0033237	219814-37-6	89391.3	9.12019e-06
pos_2465	Hydroxypentobarbital	243.134	6.72823	pos	M+H	C11H18N2O4	44.7	-	1.39569839738138	-	-	-	89212.5	9.10195e-06
pos_1992	(-)-Obtusadiene	297.083	11.5836	pos	M+H	C15H21BrO	13.1	-	-7.58779876334063	-	LMPR0103670001	-	87118.3	8.88828e-06
pos_1938	Cinncassiol A	365.194	12.116	pos	M+H-H2O	C20H30O7	-	4.48	-5.70024166733063	C17645	HMDB0035164	73599-11-8	87115.9	8.88805e-06
pos_1046	2-[(7-hydroxy-1-oxo-1H-isochromen-3-yl)formamido]acetic acid	327.061	7.78895	pos	M+ACN+Na	C12H9NO6	-	4.05	7.96572377580896	-	-	-	86839.6	8.85985e-06
pos_2103	Monic acid	343.21	10.7529	pos	M+H	C18H30O6	-	6.8	-5.59845403124373	-	HMDB0061154	-	85234.1	8.69605e-06
pos_2690	Gamma-Glutamyl-S-methylcysteine	247.075	4.6579	pos	M+H-H2O	C9H16N2O5S	-	54.0	1.62851250104218	-	HMDB0031985	-	85106.6	8.68304e-06
pos_2791	7,8-Dihydroneopterin	273.132	3.9354	pos	M+NH4	C9H13N5O4	-	20.8	6.73242194032747	C04874	1218-98-0;HMDB0002275	1218-98-0	83352.5	8.50408e-06
pos_1852	Geranylcitronellol	310.311	13.2967	pos	M+NH4	C20H36O	-	55.3	0.708292135808197	-	HMDB0032147	36237-66-8	81990.8	8.36515e-06
pos_403	3,3-Dibromo-2-n-butylacrylic acid	284.911	0.766383	pos	M+H	C7H10Br2O2	0.0356	-	-1.95004002323918	-	LMFA01090082	-	81879.1	8.35375e-06
pos_2015	Melleolide B	415.212	11.4249	pos	M+H-H2O	C24H32O7	-	8.54	0.200742054055798	-	HMDB0038787	101901-55-7	80967.8	8.26077e-06
pos_1200	S-4'-Hydroxywarfarin	307.097	10.1372	pos	M+H-H2O	C19H16O5	-	42.3	0.403552906680452	-	-	-	80201.6	8.18261e-06
pos_2026	Pilosine	287.141	11.3341	pos	M+H	C16H18N2O3	32.2	-	6.07015183890049	C10610	-	13640-28-3	79457.6	8.10669e-06
pos_858	Tyrosyl-Glutamate	293.113	5.21413	pos	M+H-H2O	C14H18N2O6	-	49.6	0.660851420416583	-	HMDB0029104	-	76804.3	7.83599e-06
pos_885	3-Hydroxytetradecanedioic acid	292.212	5.56833	pos	M+NH4	C14H26O5	-	22.6	0.32767656954878	-	HMDB0000394	73179-89-2	76750.9	7.83054e-06
pos_2152	13-Oxo-9,11-tridecadienoic acid	225.149	10.3794	pos	M+H	C13H20O3	17.2	-	1.26563776180458	-	HMDB0034564;LMFA01060202	125407-60-5	75537.1	7.70671e-06
pos_2707	12-bromo-dodecanoic acid	279.098	4.4958	pos	M+H	C12H23BrO2	67.6	-	8.92351037369621	-	LMFA01090007	-	74031	7.55305e-06
pos_1230	Avocadyne	302.269	10.4221	pos	M+NH4	C17H32O3	-	63.0	0.747563454768029	-	HMDB0035473;LMFA05000643	129099-96-3	73450.2	7.49379e-06
pos_1473	Octadecyl fumarate	413.267	14.5899	pos	M+2Na-H	C22H40O4	-	49.7	7.71083017268618	-	LMFA07010979;HMDB0038073	1741-93-1	73107.1	7.45878e-06
pos_1186	OR-1896	228.115	9.9211	pos	M+H-H2O	C13H15N3O2	-	50.1	7.31883786160562	-	HMDB0060861	-	73103.4	7.45841e-06
pos_1749	6-({4,5-dihydroxy-2-methyl-6-[(3,4,5,6-tetrahydroxyoxan-2-yl)methoxy]oxan-3-yl}oxy)-3,4,5-trihydroxyoxane-2-carboxylic acid	541.121	15.9402	pos	M+K	C18H30O16	-	18.7	9.79128261491194	-	-	-	72293.2	7.37574e-06
pos_2908	Glutathione	371.102	3.11798	pos	M+ACN+Na	C10H17N3O6S	-	30.2	6.43949593387374	C00051	HMDB0062697;HMDB0003337;70-18-8;HMDB0011691;HMDB0000125;MJDBOTE0000355	27025-41-8;15718-51-1;70-18-8	72025.5	7.34844e-06
pos_2392	Oxysolavetivone	257.15	7.58327	pos	M+Na	C15H22O2	-	11.5	-6.03050135557374	-	HMDB0034956	103573-06-4	71467.1	7.29146e-06
pos_1942	(E,E)-11,13-Octadecadien-9-ynoic acid	259.206	12.0801	pos	M+H-H2O	C18H28O2	-	53.4	1.556082890795	-	HMDB0034382	-	70969.6	7.24071e-06
pos_2446	G-Hydroxy-4-biphenylbutyric acid	257.115	6.92085	pos	M+H	C16H16O3	35.0	-	-7.52227118441264	-	-	-	70767.9	7.22013e-06
pos_1132	Lamivudine-monophosphate	332.008	8.94963	pos	M+Na	C8H12N3O6PS	-	34.4	2.03963374874328	-	HMDB0060641	-	69677.6	7.10889e-06
pos_1228	Oxazepam glucuronide	427.071	10.3794	pos	M+H-2H2O	C21H19ClN2O8	-	6.08	4.77636035828112	-	HMDB0041969	6801-81-6	69250.4	7.0653e-06
pos_998	Cysteinyl-Glutamine	294.048	7.03183	pos	M+2Na-H	C8H15N3O4S	-	51.6	-6.78497474875861	-	HMDB0028773	-	68806.1	7.01998e-06
pos_590	L-Agaridoxin	299.062	2.6226	pos	M+2Na-H	C11H14N2O5	-	19.8	0.747985311909503	-	HMDB0029445	-	67410	6.87754e-06
pos_1311	Armexifolin	307.094	11.1728	pos	M+2Na-H	C15H18O4	-	13.3	9.30383495560863	-	HMDB0035596	64929-15-3	67306.7	6.86699e-06
pos_2533	4-Hydroxy-8-methoxy-2H-furo[2,3-h]-1-benzopyran-2-one	250.071	5.96735	pos	M+NH4	C12H8O5	-	63.2	1.13182164018753	-	HMDB0032659	196503-96-5	66743.4	6.80953e-06
pos_1181	Pentadecanoic acid	260.259	9.88518	pos	M+NH4	C15H30O2	-	27.8	1.08981636579291	C16537	HMDB0000826;LMFA01010015	1002-84-2	66706.5	6.80576e-06
pos_2642	Valyl-Valine	258.182	5.03352	pos	M+ACN+H	C10H20N2O3	-	35.6	2.02821747595346	-	HMDB0029140	3918-94-3	66494.3	6.78411e-06
pos_1955	7-Ketodeoxycholic acid	371.258	12.0131	pos	M+H-2H2O	C24H38O5	-	32.5	0.882027316040304	-	HMDB0000391	911-40-0	63661.4	6.49509e-06
pos_2260	4-(3-hydroxybut-1-en-1-yl)-2-methoxyphenol	236.129	9.06253	pos	M+ACN+H	C11H14O3	-	31.2	2.1919799059844	-	-	-	63527.6	6.48143e-06
pos_2735	AFMK	265.119	4.36843	pos	M+H	C13H16N2O4	49.6	-	1.29201992853917	C05642	HMDB0004259	52450-38-1	63379	6.46627e-06
pos_2699	2,4,6(1H,3H,5H)-Pyrimidinetrione, 5-(2-hydroxyethyl)-5-phenyl-	249.087	4.55892	pos	M+H	C12H12N2O4	65.6	-	1.41832077263178	-	-	-	62906	6.41801e-06
pos_1990	Methylgingerol	309.204	11.5947	pos	M+H	C18H28O4	31.0	-	-7.27737014836771	-	HMDB0029852	-	61839.2	6.30918e-06
pos_1393	Dihydroceramide C2	344.316	12.4052	pos	M+H	C20H41NO3	32.6	-	0.744700113630264	-	-	-	60417.9	6.16416e-06
pos_1368	3,4,5-trihydroxy-6-[3-(2-phenylcyclobutyl)phenoxy]oxane-2-carboxylic acid	365.136	11.9895	pos	M+H-2H2O	C22H24O7	-	12.2	-5.60037529496863	-	-	-	60118.6	6.13363e-06
pos_2160	O-1602	259.17	10.317	pos	M+H	C17H22O2	32.2	-	1.38727244612195	-	-	-	59031.2	6.02268e-06
pos_2781	(5R)-5-Hydroxyhexanoic acid	282.191	4.00723	pos	2M+NH4	C6H12O3	-	25.4	1.41807515398004	-	HMDB0000409	83972-61-6	58469.7	5.96539e-06
pos_2876	Lys Leu	260.197	3.38718	pos	M+H	C12H25N3O3	79.7	-	1.23497700969972	-	-	-	58444.5	5.96283e-06
pos_1926	9,10-epoxy-12-octadecenoic acid	297.241	12.1956	pos	M+H	C18H32O3	21.1	-	-6.001817837339	-	LMFA02000280;HMDB0247616	-	56759.1	5.79087e-06
pos_2843	Ile Glu	261.145	3.6269	pos	M+H	C11H20N2O5	52.9	-	0.679626530244665	-	-	-	56157.8	5.72953e-06
pos_2424	1-ACETYLPIPERIDINE	128.107	7.20327	pos	M+H	C7H13NO	31.8	-	2.625992078898	-	-	-	55834.1	5.6965e-06
pos_1891	Serratol	329.222	12.5487	pos	M+K	C20H34O	-	3.38	-8.31606850577933	-	HMDB0039827	67814-27-1	55732.3	5.68612e-06
pos_1922	METHOPRENE (S)	311.256	12.2994	pos	M+H	C19H34O3	16.2	-	-6.60175858885495	-	-	-	54362.4	5.54635e-06
pos_1503	5-Carboxy-2'-deoxyuridine	255.059	15.3832	pos	M+H-H2O	C10H12N2O7	-	21.7	-7.47658718386479	-	-	-	53587	5.46724e-06
pos_847	Isoleucyl-Lysine	242.187	5.11817	pos	M+H-H2O	C12H25N3O3	-	59.4	1.60422915307124	-	HMDB0028912	-	53226.8	5.43049e-06
pos_861	Tyrosyl-Serine	251.103	5.25195	pos	M+H-H2O	C12H16N2O5	-	39.1	1.05829160338978	-	HMDB0029114	-	51767.5	5.2816e-06
pos_979	DCI	248.059	6.72823	pos	M+H	C11H15Cl2NO	17.4	-	-4.82857227960932	C11772	HMDB0240209	643-12-9;59-61-0	51079.8	5.21144e-06
pos_2207	6-[2-(carboxymethyl)-3,5-dihydroxy-4-(3-methylbut-2-en-1-yl)phenoxy]-3,4,5-trihydroxyoxane-2-carboxylic acid	467.097	9.90917	pos	M+K	C19H24O11	-	15.9	5.56837110234502	-	-	-	50229.2	5.12466e-06
pos_2150	N-Acetyl-b-glucosaminylamine	253.141	10.4221	pos	M+CH3OH+H	C8H16N2O5	-	23.0	8.66155246707235	C01239	HMDB0001104	-	50175.6	5.11919e-06
pos_2291	(2Z)-2-(phenylmethylidene)oct-7-enoic acid	253.118	8.73105	pos	M+Na	C15H18O2	-	53.7	-6.1423921891975	-	-	-	49693.3	5.06999e-06
pos_2069	Confertifoline	235.17	10.9838	pos	M+H	C15H22O2	56.3	-	1.79017539718552	-	-	-	48334.2	4.93131e-06
pos_1525	Sundiversifolide	239.162	16.05	pos	M+H	C14H22O3	12.2	-	-8.64046778845824	-	LMPR0103390002	-	46559.9	4.75029e-06
pos_2137	TRIALLATE	304.01	10.4892	pos	M+H	C10H16Cl3NOS	0.4	-	3.86908989460874	C18813	HMDB0259144	2303-17-5	45309.9	4.62276e-06
pos_732	3-[(1E)-buta-1,3-dien-1-yl]-1H-isochromen-1-one	262.086	3.9711	pos	M+ACN+Na	C13H10O2	-	21.3	9.82019815625084	-	-	-	43889.9	4.47789e-06
pos_1029	6-O-Methylarmillaridin	427.171	7.43597	pos	M+H-2H2O	C25H31ClO6	-	55.3	8.78264949956904	-	HMDB0035690	126006-70-0	43734.7	4.46205e-06
pos_2271	Aplysinal	309.05	8.9015	pos	M+H	C15H17BrO2	0.693	-	6.12425631505198	C17177	-	64052-99-9	42543.5	4.34052e-06
pos_2785	Valyl-Lysine	228.171	3.96267	pos	M+H-H2O	C11H23N3O3	-	43.9	1.27547808265013	-	HMDB0029132	22677-62-9	40583.4	4.14054e-06
pos_2346	5,6-Dimethoxysterigmatocystin	367.079	8.08095	pos	M+H-H2O	C20H16O8	-	30.3	-6.93548807969404	-	HMDB0030592	65176-75-2	40556.2	4.13777e-06
pos_2575	6,7,8-trihydroxy-2H-chromen-2-one	258.038	5.59142	pos	M+ACN+Na	C9H6O5	-	21.3	1.57482998346899	-	-	-	38270.5	3.90457e-06
pos_2200	(2E,11Z)-Wyerone acid	245.079	9.99188	pos	M+H	C14H12O4	-	4.08	-7.89135640291655	-	HMDB0030946	-	36094.4	3.68254e-06
pos_2290	Phe Ile	279.17	8.75638	pos	M+H	C15H22N2O3	32.0	-	0.136103204864883	-	-	-	34585.9	3.52864e-06
pos_1045	N-Acetyl-DL-tryptophan	247.108	7.7447	pos	M+H	C13H14N2O3	68.1	-	1.52965588987193	-	-	-	33567.3	3.42472e-06
pos_1392	(9S,10E,12Z,15Z)-9-Hydroxy-10,12,15-octadecatrienoic acid	327.251	12.3796	pos	M+CH3OH+H	C18H30O3	-	2.91	-6.43405835259058	-	HMDB0031934	89886-42-0	32023.2	3.26718e-06
pos_2758	Pyrocurzerenone	257.092	4.16758	pos	M+2Na-H	C15H16O	-	9.38	4.7749061895655	-	HMDB0036454	20013-75-6	32020.9	3.26695e-06
pos_2971	L-alpha-glutamyl-L-hydroxyproline	299.062	2.44555	pos	M+K	C10H16N2O6	-	17.6	-8.40689766267284	-	HMDB0011161	33740-96-4	30605.7	3.12256e-06
pos_471	3,4-Methyleneazelaic acid	257.074	1.03627	pos	M+2Na-H	C11H16O4	-	1.55	-7.70229788844333	-	HMDB0059744	-	29367.6	2.99624e-06
pos_2222	(10S,11S)-Pterosin C	252.157	9.71815	pos	M+NH4	C14H18O3	-	13.6	-9.65331301032063	-	HMDB0030763	35938-43-3	23903.3	2.43874e-06
pos_3242	Dihydrouracil	159.013	0.541867	pos	M+2Na-H	C4H6N2O2	-	17.5	-6.44955615681303	C00429	HMDB0000076;504-07-4	504-07-4	17627.4	1.79845e-06
pos_2403	5-Nonynoic acid	155.107	7.43597	pos	M+H	C9H14O2	37.9	-	1.29036183701287	-	LMFA01030506	-	17324.1	1.7675e-06
pos_721	L-Fucose	182.103	3.87947	pos	M+NH4	C6H12O5	-	15.9	2.99363310398994	C01019	2438-80-4;HMDB0000174	2438-80-4;6696-41-9	17129.9	1.74769e-06
pos_2794	5R-Hydroxy-4S-methylheptan-3-one	145.122	3.91917	pos	M+H	C8H16O2	4.51	-	1.15265105361249	-	LMFA12000093	-	13246.2	1.35145e-06
pos_644	N-Acetylmannosamine	186.076	3.24537	pos	M+H-2H2O	C8H15NO6	-	38.7	1.74351609809047	C00645	7772-94-3;HMDB0001129	7772-94-3	11102.5	1.13274e-06
pos_2596	2,3-dihydrobenzofuran	121.065	5.43662	pos	M+H	C8H8O	44.9	-	3.68565461289297	-	HMDB0013815	496-16-2	10997.7	1.12204e-06
